# Supplementary material for: Analysis of Amino Acid Changes in the Fusion Protein of Virulent Newcastle Disease Virus from Vaccinated Poultry in Nigerian Isolates
Source: Int J Microbiol. 2022 Oct 31;2022:9979683. doi: 10.1155/2022/9979683 (PMC9640230; doi:10.1155/2022/9979683)
Supplement: Supplementary Materials — Sixty-one representative NDV F-gene sequences of different genotypes and sub-genotypes isolated from Nigeria and Africa downloaded from GenBank were used for phylogenetic tree and molecular analysis of the study isolates. The file is compatible with Bioedit or MEGA. [file 9979683.f1.txt]

>KU665482.1 LaSota.71.IR/2016
ATGGGCTCCAGACCTTCTACCAAGAACCCAGCACCTATGACGCTGACTATCCGGGTTGCG
CTGGTACTGAGTTGCATCTGTCCGGCAAACTCCATTGATGGCAGGCCTCTTGCAGCTGCA
GGAATCGTGGTTACAGGAGACAAAGCCGTCAACATATACACCTCATCCCAGACAGGATCA
ATCATAGTTAAGCTCCTCCCGAATCTGCCCAAGGATAAGGAGGCATGTGCGAAAGCCCCC
TTGGATGCATACAACAGGACATTGACCACTTTGCTCACCCCCCTTGGTGACTCTATCCGT
AGGATACAAGAGTCTGTGACTACATCTGGAGGGGGGAGACAGGGGCGCCTTATAGGTGCC
ATTATTGGCGGTGTGGCTCTTGGGGTTGCAACTGCCGCACAAATAACAGCGGCCGCAGCT
CTGATACAAGCCAAACAAAATGCTGCCAACATCCTCCGACTTAAAGAGAGCATTGCCGCA
ACCAATGAGGCTGTGCATGAGGTCACTGACGGATTATCGCAACTAGCAGTGGCGGTTGGG
AAGATGCAGCAGTTTGTTAATGACCAATTTAATAAAACAGCTCAGGAATTAGACTGCATC
AAAATTGCACAGCAAGTTGGTGTAGAGCTCAACCTGTACCTAACCGAATTGACTACAGTA
TTCGGACCACAAATCACTTCACCTGCTTTAAACAAGCTGACTATTCAGGCACTTTACAAT
CTAGCTGGTGGAAATATGGATTACTTATTGACTAAGTTAGGTGTAGGGAACAATCAACTC
AGCTCATTAATCGGTAGCGGCTTAATCACCGGTAACCCTATTCTATACGACTCACAGACT
CAACTCTTGGGTATACAGGTAACTCTACCTTCAGTCGGGAACCTAAATAATATGCGTGCC
ACCTACTTGGAAACCTTATCCGTAAGCACAACCAGGGGATTTGCCTCGGCACTTGTCCCA
AAAGTGGTGACACAGGTCGGTTCTGTGATAGAAGAACTTGACACCTCATACTGTATAGAA
ACTGACTTAGATTTATATTGTACAAGAATAGTAACGTTCCCTATGTCCCCTGGTATTTAT
TCCTGCTTGAGCGGCAATACGTCGGCCTGTATGTACTCAAAGACCGAAGGCGCACTTACT
ACACCATACATGACTATCAAAGGTTCAGTCATCGCCAACTGCAAGATGACAACATGTAGA
TGTGTAAACCCCCCGGGTATCATATCGCAAAACTATGGAGAAGCCGTGTCTCTAATAGAT
AAACAATCATGCAATGTTTTATCCTTAGGCGGGATAACTTTAAGGCTCAGTGGGGAATTC
GATGTAACTTATCAGAAGAATATCTCAATACAAGATTCTCAAGTAATAATAACAGGCAAT
CTTGATATCTCAACTGAGCTTGGGAATGTCAACAACTCGATCAGTAATGCTTTGAATAAG
TTAGAGGAAAGCAACAGAAAACTAGACAAAGTCAATGTCAAACTGACTAGCACATCTGCT
CTCATTACCTATATCGTTTTGACTATTATATCTCTTGTTTTTGGTATACTTAGCCTGATT
CTAGCATGCTACCTAATGTACAAGCAAAAGGCGCAACAAAAGACCTTATTATGGCTTGGG
AATAATACTCTAGATCAGATGAGAGCCACTACAAAAATGTGA
>KT445901.1 Avian orthoavulavirus 1 strain Komarov
ATGGGCCCCAGACCTTCTACCAAGAACCCAACACCTATGATGCTGACTGTCCGGGTCGCG
CTGGTACTGAGTTGCATCTGTCCGGCAAACTCCATTGATGGCAGGCCTCTTGCGGCTGCA
GGAATTGTGGTAACAGGAGACAAAGCAGTCAACATTTACACCTCATCCCAGACAGGATCA
ATCATAGTTAAGCTCCTCCCAAACCTGCCCAAGGATAAGGAGGCATGTGCGAAAGCCCCC
TTGGATGCATACAACAGGACATTGACCACTTTGCTCACCCCCCTTGGTGACTCTATCCGT
AGGATACAAGAGTCTGTAACTACATCTGGAGGGAGGAGACAGAAACGCTTTATAGGCGCC
ATTATTGGCGGTGTGGCTCTTGGGGTGGCAACTGCTGCACAAATAACAGCGGCCGCAGCT
CTGATACAAGCCAAACAAAATGCTGCCAACATCCTCCGACTTAAAGAGAGCATTGCCGCA
ACCAATGAGGCCGTGCATGAGGTCACTGACGGATTATCGCAACTAGCAGTGGCAGTTGGG
AAGATGCAGCAGTTTGTTAATGACCAATTTAATAAAACAGCTCAGGAATTAGGCTGCATC
AGAATTGCACAGCAAGTTGGTGTAGAGCTCAATCTGTACCTAACCGAATTGACTACAGTA
TTCGGACCACAAATCACTTCACCTGCCTTAAACAAGCTGACTATTCAGGCACTTTACAAT
CTAGCTGGTGGGAATATGGATTACTTGTTGACTAAGTTAGGTGTAGGGAACAATCAACTC
AGCTCATTAATCGGTAGCGGCTTAATCACCGGCAACCCTATTCTGTACGACTCACAGACT
CAACTCTTGGGTATACAGGTAACTCTACCTTCAGTCGGGAACCTAAATAATATGCGTGCC
ACCTACTTGGAAACCTTATCCGTAAGCACAACCAGGGGATTTGCCTCGGCACTTGTCCCA
AAAGTGGTGACACAGGTCGGTTCTGTGATAGAAGAACTTGACACCTCATATTGTATAGAA
ACCGACTTGGATTTATATTGTACAAGAATAGTAACATTCCCTATGTCCCCTGGTATTTAT
TCCTGCTTGAGCGGCAATACATCGGCCTGTATGTACTCAAAGACCGAAGGCGCACTCACT
ACGCCATACATGACTATCAAAGGCTCAGTCATCGCTAACTGCAAGATGACAACATGTAGA
TGTGTAAACCCCCCGGGTATCATATCGCAAAACTATGGAGAAGCCGTGTCTCTAATAGAT
AAGCAATCATGCAATGTTTTATCCTTAGACGGGATAACTTTAAGGCTCAGTGGGGAATTC
GATGCAACTTATCAGAAGAATATCTCAATACAAGATTCTCAAGTAATAATAACAGGCAAT
CTTGATATCTCAACTGAGCTTGGGAATGTCAACAACTCGATCAGTAATGCTTTGAATAAG
TTAGAGGAAAGCAACAGCAAACTAGACAAAGTCAATGTCAAACTGACCAGCACATCTGCT
CTCATTACCTATATCGTTTTGACTATCATATCTCTTGTTTTTGGTATACTTAGCCTGGTT
CTAGCATGCTACCTAATGTACAAGCAAAAGGCGCAACAAAAGACCTTATTATGGCTTGGG
AATAATACCCTAGATCAGATGAGAGCCACTACAAAAATGTGA
>JF950509.1 Newcastle disease virus strain Mukteswar
ATGGGCCCCAGATCTTCTACCAGGATCCCAGTACCTCTAATGCTGACCATACGGATCACG
CTGGCACTGAGTTATGTCCGTCTGACAAGTTCTCTTGATGGCAGGCCTCTTGCAGCCGCA
GGGATCGTGGTAACAGGGGATAAAGCAGTTAACATATACACCTCATCCCAGACAGGGTCA
ATCATAGTCAAGTTACTCCCAAATATGCCCAAGGACAAAGAGGCATGTGCAAAAGCCCCA
TTGGAGGCTTACAACAGGACACTGACTACTTTGCTTACCCCCCTTGGTGATTCTATCCGC
AGGATACAAGAGTCTGTGACTACATCCGGAGGAAGGAGACAGAGACGCTTTATAGGTGCC
ATTATTGGCAGTGTAGCTCTAGGGGTTGCAACAGCTGCACAGATAACGGCAGCCTCGGCT
CTGATACAAGCCAACCAGAATGCTGCTAACATCCTCCGGCTTAAGGAGAGCATTGCTGCA
ACCAATGAAGCTGTACACGAGGTCACTGGCGGATTGTCACAGTTAGCAGTGGCAGTTGGA
AAGATGCAGCAATTTGTTAATGACCAGTTTAATAACACAGCTCAAGAGTTGGACTGTATA
AAAATTACACAGCAGGTTGGTGTAGAACTCAACTTATACTTAACTGAATTGACTACAGTG
TTCGGGCCACAAATCACTTCCCCTGCCTTAACTCAGTTGACTGTTCAGGCTCTTTACAAT
CTGGCTGGTGGTAATGTAGATTACTTGTTGACTAAGTTAGGTGTAGGGAACAACCAGCTC
AGCTCATTGATTGGTAGCGGCTTGATCACCGGTAACCCTATTTTTTACGACTCACAGACT
CAACTCTTGGGTATACAGGTGACTTTACCCTCAGTCGGGAACCTAAATAATATGCGTGCC
ACCTACTTGGAGACCTTGTCTGTAAGCACAACAAAGGGATTTGCCTCAGCACTTGTCCCA
AAAGTAGCGACACAGGTCGGTTCTGTGATAGAAGAGCTTGACACCTCATACTGTATAGAA
GCTGATTTGGATTTATATTGTACAAGAATAGTGACATTCCCTATGTCCCCTGGTATTTAT
TCCTGTTTGAGCGGCAATACATCGGCTTGCATGTATTCAAAGACTGAAGGCGCACTTACT
ACACCATACATGACTCTCAAAGGCTCAGTTGTTGCTAATTGCCAGATGACAACATGTAGA
TGTGCAGACCCCCCGGGTATCATATCACAAAATTATGGAGAGGCCGTGTCTCTAATAGAT
AAGCACTCATGCAATGTCGTATCCTTAGACGGGATAACTTTGAGGCTCAGTGGGGAATTT
GATGCAACTTATCAAAAGAATATCTCAATATTAGATTCTCAAGTACTAGTGACAGGCAAT
CTCGATATCTCAACTGAGCTTGGGAATGTCAACCACTCAATAAGTAATGCTTTGGATAAG
TTAGAGGAAAGCAACAGCAAACTAGACGAAGTCAATGTCAGACTGACCAGCACATCTGCT
CTCATTACCTATATTGTTTTAACTGTCATATCTCTTGTTCTTGGTATGCTTAGCCTGGTT
CTAGCATGCTATCTGATGTACAAGCAAAAAGCGCAACGAAAGACCTTGTTGTGGCTTGGA
AATAATACCCTAGATCAGATGAGAGCTACTACAAAAATGTGA
>JN872154.1 Avian orthoavulavirus 1 isolate Beaudette C 
ATGGGCCCCAGACCTTCTACCAAGAACCCAGTACCTATGATGCTGACTGTCCGAGTCGCG
CTGGTACTGAGTTGCATCTGTCCGGCAAACTCCATTGATGGCAGGCCTCTTGCGGCTGCA
GGAATTGTGGTAACAGGAGACAAAGCAGTCAACATATTCACCTCATGCCAGACAGGATCA
ATCATAGTTAAGCTCCTCCCAAACCTGTCCAAGGATAAGGAGGCATGTGCGAAAGCCCCC
TTGGATGCATACAACAGGACATTGACCACTTTGCTCACCCCCCTTGGTGACTCTATCCGT
AGGATACAAGAGTCTGTAACTACATCTGGAGGGAGGAGACAGAAACGCTTTATAGGCGCC
ATTATTGGCGGTGTGGCTCTTGGGGTTGCAACTGCTGCACAAATAACAGCGGCCGCAGCT
CTGATTCAACCCAAACAAAATGCAACCAACATCCTCCGACTTAAAGAGAGCATTGCCGCA
ACCAATGAGGCCGTGCATGAGGTCACTGACGGATTATCGCAACTAGCAGTGGCAGTTGGG
AAGATGCAGCAGTTTGTTAATGACCAATTTAATAAAACAGCTCAGGAATTAGGCTGCATC
AGAATTGCACAGCAAGTTGGTGTAGAGCTCAACCTGTACCTAACCGAATTGACTACAGTA
TTCGGACCACAAATCACTTCACCTGCCTTAAACAAGCTGACTATTCAGGCACTTTACAAT
CTAGCTGGTGGGAATATGGATTACTTGTTGACTAAGTTAGGTGTAGGGAACAATCAACTC
AGCTCATTAATCGGTAGCGGCTTAATCACCGGCAACCCTATTCTGTACGACTCACAGACT
CAACTCTTGGGTATACAGGTAACTCTACCTTCAGTCGGGAACCTAAATAATATGCGTGCC
ACCTACTTGGAAACCTTATCCGTAAGCACAACCAGGGGATTTGCCTCGGCACTTGTCCCA
AAAGTGGTGACACAGGTCGGTTCTGTGATAGAAGAACTTGACACCTCATATTGTATAGAA
ACCGACTTGGATTTATATTGTACAAGAATAGTAACATTCCCTATGTCCCCTGGTATTTAT
TCCTGCTTGAGCGGCAATACATCGGCCTGTATGTACTCAAAGACCGAAGGCGCACTCACT
ACGCCATACATGACTATCAAAGGCTCAGTCATCGCTAACTGCAAGATGACAACATGTAGA
TGTGTAAACCCCCCGGGTATCATATCGCAAAACTATGGAGAAGCCGTGTCTCTAATAGAT
AAGCAATCATGCAATGTTTTATCCTTAGACGGGATAACTTTAAGGCTCAGTGGGGAATTC
GATGCAACTTATCAGAAGAATATCTCAATACAAGATTCTCAAGTAATAATAACAGGCAAT
CTTGATATCTCAACTGAGCTTGGGAATGTCAACAACTCGATCAGTAATGCTTTGAATAAG
TTAGAGGAAAGCAACAGCAAACTAGACAAAGTCAATGTCAAACTGACCAGCACATCTGCT
CTCATTACCTATATCGTTTTGACTATCATATCTCTTGTTTTTGGTATACTTAGCCTGGTT
CTAGCATGCTACCTAATGTATAAGCAAAAGGCGCAACAAAAGACCTTATTATGGCTTGGG
AATAATACCCTAGATCAGATGAGAGCCACTACAAAAATGTGA
>JN872151.1 Avian orthoavulavirus 1 isolate Hitchner 
ATGGGCTCCAGACCTTCTACCAAGAACCCAGCACCTATGATGCTGACTATCCGGGTCGCG
CTGGTACTGAGTTGCATCTGTCCGGCAAACTCCATTGATGGCAGGCCTCTTGCAGCTGCA
GGAATTGTGGTTACAGGAGACAAAGCAGTCAACATATACACCTCATCCCAGACAGGATCA
ATCATAGTTAAGCTCCTCCCGAATCTGCCCAAGGATAAGGAGGCATGTGCGAAAGCCCCC
TTGGATGCATACAACAGGACATTGACCACTTTGCTCACCCCCCTTGGTGACTCTATCCGT
AGGATACAAGAGTCTGTGACTACATCTGGAGGGGGGAGACAGGGGCGCCTTATAGGCGCC
ATTATTGGCGGTGTGGCTCTTGGGGTTGCAACTGCCGCACAAATAACAGCGGCCGCAGCT
CTGATACAAGCCAAACAAAATGCTGCCAACATCCTCCGACTTAAAGAGAGCATTGCCGCA
ACCAATGAGGCTGTGCATGAGGTCACTGACGGATTATCGCAACTAGCAGTGGCAGTTGGG
AAGATGCAGCAGTTTGTTAATGACCAATTTAATAAAACAGCTCAGGAATTAGACTGCATC
AAAATTGCACAGCAAGTTGGTGTAGAGCTCAACCTGTACCTAACCGAATTGACTACAGTA
TTCGGACCACAAATCACTTCACCTGCCTTAAACAAGCTGACTATTCAGGCACTTTACAAT
CTAGCTGGTGGGAATATGGATTACTTATTGACTAAGTTAGGTATAGGGAACAATCAACTC
AGCTCATTAATCGGTAGCGGCTTAATCACCGGTAACCCTATTCTATACGACTCACAGACT
CAACTCTTGGGTATACAGGTAACTCTACCTTCAGTCGGGAACCTAAATAATATGCGTGCC
ACCTACTTGGAAACCTTATCCGTAAGCACAACCAGGGGATTTGCCTCGGCACTTGTCCCA
AAAGTGGTGACACAGGTCGGTTCTGTGATAGAAGAACTTGACACCTCATACTGTATAGAA
ACTGACTTAGATTTATATTGTACAAGAATAGTAACGTTCCCTATGTCCCCTGGTATTTAC
TCCTGCTTGAGCGGCAATACATCGGCCTGTATGTACTCAAAGACCGAAGGCGCACTTACT
ACACCATATATGACTATCAAAGGCTCAGTCATCGCTAACTGCAAGATGACAACATGTAGA
TGTGTAAACCCCCCGGGTATCATATCGCAAAACTATGGAGAAGCCGTGTCTCTAATAGAT
AAACAATCATGCAATGTTTTATCCTTAGGCGGGATAACTTTAAGGCTCAGTGGGGAATTC
GATGTAACTTATCAGAAGAATATCTCAATACAAGATTCTCAAGTAATAATAACAGGCAAT
CTTGATATCTCAACTGAGCTTGGGAATGTCAACAACTCGATCAGTAATGCTTTGAATAAG
TTAGAGGAAAGCAACAGAAAACTAGACAAAGTCAATGTCAAACTGACCAGCACATCTGCT
CTCATTACCTATATCGTTTTGACTATCATATCTCTTGTTTTTGGTATACTTAGCCTGATT
CTAGCATGCTACCTAATGTACAAGCAAAAGGCGCAACAAAAGACCTTATTATGGCTTGGG
AATAATACCCTAGATCAGATGAGAGCCACTACAAAAATGTGA
>JX316216.1 Newcastle disease virus strain R2B
ATGGGCCCCAGACCTTCTACCAAGAACCCAACACCTATGATGCTGACTGTCCGGGTCGCG
CTGGTACTGAGTTGCATCTGTCCGGCAAACTCCATTGATGGCAGGCCTCTTGCGGCTGCA
GGAATTGTGGTAACAGGAGACAAAGCAGTCAACATATACACCTCATCCCAGACAGGATCA
ATCATAGTTAAGCTCCTCCCAAACCTGCCCAAGGATAAGGAGGCATGTGCGAAAGCCCCC
TTGGATGCATACAACAGGACATTGACCACTTTGCTCACCCCCCTTGGTGACTCTATCCGT
AGGATACAAGAGTCTGTAACTACATCTGGAGGGAGGAGACAGAAACGCTTTATAGGCGCC
ATTATTGGCGGTGTGGCTCTTGGGGTGGCAACTGCTGCACAAATAACAGCGGCCGCAGCT
CTGATACAAGCCAAACAAAATGCTGCCAACATCCTCCGACTTAAAGAGAGCATTGCCGCA
ACCAATGAGGCCGTGCATGAGGTCACTGACGGATTATCGCAACTAGCAGTGGCAGTTGGG
AAGATGCAGCAGTTTGTTAATGACCAATTTAATAAAACAGCTCAGGAATTAGGCTGCATC
AGAATTGCACAGCAAGTTGGTGTAGAGCTCAATCTGTACCTAACCGAATTGACTACAGTA
TTCGGACCACAAATCACTTCACCTGCCTTAAACAAGCTGACTATTCAGGCACTTTACAAT
CTAGCTGGTGGGAATATGGATTACTTGTTGACTAAGTTAGGTGTAGGGAACAATCAACTC
AGCTCATTAATCGGTAGCGGCTTGATCACCGGTAACCCTATTTTTTACGACTCACAGACT
CAACTCTTGGGTATACAGGTGACTTTACCCTCAGTCGGGAACCTAAATAATATGCGTGCC
ACCTACTTGGAGACCTTGTCTGTAAGCACAACAAAGGGATTTGCCTCAGCACTTGTCCCA
AAAGTAGTGACACAGGTCGGTTCTGTGATAGAAGAGCTCGACACCTCATACTGTATAGAA
GCTGATTTGGATTTATATTGTACAAGAACAGTGACATTCCCTATGTCCCCTGGTATTTAT
TCCTGTTTGAGCGGCAATACATCGGCTTGCATGTATTCAAAGACTGAAGGCGCACTTACT
ACACCATACATGACTCTCAAAGGCTCAGTTGTTGCCAATTGCCAGATGACAACATGTAGA
TGTGCAGACCCCCCGGGTATCATATCACAAAATTATGGAGAGGCTGTGTCTCTAATAGAT
AAGCACTCATGCAATGTCGTATCCTTAGACGGGATAACTTTGAGGCTCAGTGGGGAATTT
GATGCAACTTATCAAAAGAATATCTCAATATTAGATTCTCAAGTACTAGTGACAGGCAAT
CTCGATATCTCAACTGAGCTTGGGAATGTCAACCACTCAATAAGTAATGCTTTGGGTAAG
TTAGAGGAAAGCAACAGCAAACTAGACAAAGTCAATGTCAAACTGACCAGCACATCTGCT
CTCATTACCTATATTGTGTTAACTGTCACATCTCTTGTTCTTGGTATGCTTAGCCTGGTT
CTAGCATGCTATCTGATGTACAAGCAAAAAGCGCAACGAAAGACCTTGTTGTGGCTTGGA
AATAATACCCTAGATCAGATGAGAGCTACTACAAAAATGTGA
>EU289028.1 Newcastle disease virus strain VG/GA
ATGGGCTCCAGACCTTCTACCAAGAACCCAGCACCTATGATGCTGACTATCCGGGTCGCG
CTGGTACTGAGTTGCATCTGTCCGGCAAACTCCATTGATGGCAGGCCTCTTGCAGCTGCA
GGAATTGTGGTTACAGGAGACAAAGCAGTCAACATATACACCTCATCCCAGACAGGATCA
ATCATAGTTAAGCTCCTCCCGAATCTGCCCAAGGATAAGGAGGCATGTGCGAAAGCCCCC
TTGGATGCATATAACAGGACATTGACCACTTTGCTCACCCCCCTTGGTGACTCTATCCGT
AGAATACAAGAGTCTATGACTACATCTGGAGGGGGGAGACAGGGGCGCCTTATAGGCGCC
ATTATTGGCGGTGTGGCTCTTGGGGTTGCAACTGCCGCACAAATGGCAGCGGCCGCAGCT
CTGATACAAGCCAAACAAAATGCTGCCAACATCCTCCGACTTAAAGAGAGCATTGCCGCA
ACCAATGAGGCTGTGCATGAGGTCACTGACGGATTATCGCAACTAGCAGTGGCAGTTGGG
AAGATGCAGCAGTTTGTTAATGACCAATTTAATAAAACAGCTCAGGAATTAGACTGCATC
AAAATTGCACAGCAAGTTGGTGTAGAGCTCAACCTGTACCTAACCGAATTGACTACAGTA
TTCGGACCACAAATCACTTCACCTGCCTTAAACAAGCTGACTATTCAGGCACTTTACAAT
CTAGCTGGTGGGAATATGGATTACTTATTGACTAAGTTAGGTATAGGGAACAATCAACTC
AGCTCATTAATCGGTAGCGGCTTAATCACCGGTAACCCTATTCTATACGACTCACAGACT
CAACTCTTGGGTATACAGGTAACTCTACCTTCAGTCGGGAACCTAAATAATATGCGTGCC
ACCTACTTGGAAACCTTATCCGTAAGCACAACCAGGGGATTTGCCTCGGCACTTGTCCCA
AAAGTGGTGACACAGGTCGGTTCTGTGATAGAAGAACTTGACACCTCATACTGTATAGAA
ACTGACTTAGATTTATATTGTACAAGAATAGTAACGTTCCCTATGTCCCCTGGTATTTAC
TCCTGCTTGAGCGGCAATACATCGGCCTGTATGTACTCAAAGACCGAAGGCGCACTTACT
ACACCATATATGACTATCAAAGGCTCAGTCATCGCTAACTGCAAGATGACAACATGTAGA
TGTGTAAACCCCCCGGGTATCATATCGCAAAACTATGGAGAAGCCGTGTCTCTAATAGAT
AAACAATCATGCAATGTTTTATCCTTAGGCGGGATAACTTTAAGGCTCAGTGGGGAATTC
GATGTAACTTATCAGAAGAATATCTCAATACAAGATTCTCAAGTAATAATAACAGGCAAT
CTTGATATCTCAACTGAGCTTGGGAATGTCAACAACTCGATCAGTAATGCTTTGAATAAG
TTAGAGGAAAGCAACAGAAAACTAGACAAAGTCAATGTCAAACTGACCAGCACATCTGCT
CTCATTACCTATATCGTTTTGACTATCATATCTCTTGTTTTTGGTATACTTAGCCTGATT
CTAGCATGCTACCTAATGTACAAGCAAAAGGCGCAACAAAAGACCTTATTATGGCTTGGG
AATAATACCCTAGATCAGATGAGAGCCACTACAAAAATGTGA
>JN872152.1 Avian orthoavulavirus 1 isolate Ulster 
ATGGGCTCCAGATCTTCTACCAGGATCCCAGTACCTCTGATGCTGACCGTCCGGGTCGCG
CTGGCACTGAGTTGCGTCTGTCCGACAAGCTCCCTTGATGGCAGGCCTCTTGCAGCTGCA
GGGATTGTGGTGACAGGAGACAAAGCAGTCAACATATACACCTCATCTCAGACAGGGTCA
ATCATAGTCAAGTTACTCCCAAATATGCCCAAAGATAAAGAGGCGTGTGCAAAAGCCCCG
TTGGAGGCGTACAACAGGACATTGACTACTTTGCTCACCCCCCTTGGTGATTCTATTCGT
AGGATACAAGAGTCTGTGACTACATCTGGAGGAGGGAAACAGGGACGCCTTATAGGCGCC
ATTATCGGCGGTGCAGCTCTCGGGGTTGCAACCGCTGCACAGATAACAGCAGCTTCGGCT
TTGATACAAGCCAACCAAAATGCTGCCAACATCCTCCGGCTTAAAGAGAGCATTGCTGCA
ACCAATGAGGCTGTGCACGAGGTCACTGATGGATTATCACAACTAGCAGTGGCAGTTGGG
AAGATGCAGCAATTTGTTAATGACCAGTTTAATAAAACAGCTCAGGAATTGGACTGTATA
AAAATTACCCAGCAGGTTGGTGTAGAACTCAACCTGTATCTAACTGAATTGACTACAGTA
TTCGGGCCACAAATCACTTCCCCTGCCTTAACCCAGCTGACTATCCAGGCGCTTTACAAT
CTAGCTGGTGGGAATATGGATTACTTGTTGACTAAGTTAGGTGTAGGGAACAACCAACTC
AGCTCATTAATTGGTAGCGGCCTGATCACCGGCAACCCTATTCTGTACGACTCACAGACT
CAGCTCTTGGGTATACAGGTAACCCTACCCTCAGTCGGGAACCTGAATAATATGCGTGCC
ACCTACTTGGAAACCTTGTCTGTAAGTACAACCAAAGGATTTGCCTCAGCACTCGTCCCA
AAGGTGGTGACACAGGTCGGTTCCGTGATAGAAGAACTTGACACCTCATACTGTATAGAG
ACCGATTTGGATCTATATTGTACAAGAATAGTGACATTCCCTATGTCTCCTGGTATTTAT
TCCTGTTTGAGCGGCAATACATCGGCTTGCATGTACTCGAAGACTGAAGGCGCACTCACT
ACGCCGTACATGACTCTCAAAGGCTCAGTTATTGCCAACTGTAAGATGACAACATGTAGA
TGTGCAGACCCCCCGGGTATCATATCGCAAAATTATGGAGAAGCTGTGTCTCTAATAGAT
AGGCAATCATGCAATGTCCTATCCTTAGACGGAATAACTTTGAGGCTCAGTGGGGAATTT
GATGCAACTTATCAAAAGAATATCTCAATACAAGATTCTCAAGTAATCGTGACAGGCAAT
CTCGATATCTCGACTGAGCTTGGGAATGTCAACAACTCGATAAGTAATGCTTTAGATAAG
TTAGAGGAAAGCAACAGCAAACTAGACAAGGTCAATGTCAAACTGACCAGCACATCCGCT
CTCATCACCTATATCGTTTTAACTGTCATATCTCTTGTTTGTGGTATACTTAGCCTGGTT
CTAGCATGCTACCTGATGTACAAGCAAAAGGCGCAACAGAAGACCTTGTTATGGCTTGGG
AATAATACCCTGGATCAGATGAGAGCCACTACGAAAATGTGA
>KC987036.1 Newcastle disease virus strain F
ATGGGCTCTAGACCTTCTACCAAGAACCCAGCACCTATGATGCTGACTGTCCGGGTCGCG
CTGGTACTGAGTTCCATCTGTCCGGCAAACTCCATTGATGGCAGGCCTCTTGCGGCCGCA
GGAATTGTGGTAACAGGAGACAAAGCAGTCAACATATACACTTCATCCCAGACAGGATCG
ATCATAGTGAAGCTCCTCCCAAATCTGCCCAAGGATAAGGAGGCATGCACAAAAGCCCCC
TTGGATGCATACAACAGGACATTGACCACTTTGCTCACTCCCCTTGGTGACTCTATCCGT
AGGATACAAGAGTCTGTGACTACATCTGGAGGGGGGAGACAGGGGCGCCTTATAGGCGCC
ATTATTGGCGGTGTGGCTCTTGGGGTTGCAACTGCTGCACAAATAACAGCGGCCGCAGCT
CTGATACAAGCCAAACAAAATGCTGCCAACATCCTCCGACTTAAAGAGAGCATTGCCGCA
ACCAATGAGGCCGTGCATGAGGTCACTGACGGATTATCGCAACTAGCAGTGGCAGTTGGG
AAGATGCAGCAGTTTGTTAATGACCAATTTAATAAAACAGCTCAGGAATTAGGCTGCATC
AGAATTGCACAGCAAGTTGGTGTAGAGCTCAATCTGTACCTAACCGAATTGACTACAGTA
TTCGGACCACAAATCACTTCACCTGCCTTAAACAAGCTGACTATTCAGGCACTTTACAAT
CTAGCTGGTGGGAATATGGATTACTTGTTGACTAAGTTAGGTGTAGGGAACAATCAACTC
AGCTCATTAATCGGTAGCGGCTTAATCACCGGCAACCCTATTCTGTACGACTCACAGACT
CAACTCTTGGGTATACAGGTAACTCTACCTTCAGTCGGGAACCTAAATAATATGCGTGCC
ACCTACTTGGAAACCTTATCCGTAAGCACAACCAGGGGATTTGCCTCGGCACTTGTCCCA
AAAGTGGTGACACAGGTCGGTTCTGTGATAGAAGAACTTGACACCTCATATTGTATAGAA
ACCGACTTGGATTTATATTGTACAAGAATAGTAACATTCCCTATGTCCCCTGGTATTTAT
TCCTGCTTGAGCGGCAATACATCGGCCTGTATGTACTCAAAGACCGAAGGCGCACTCACT
ACGCCATACATGACTATCAAAGGCTCAGTCATCGCTAACTGCAAGATGACAACATGTAGA
TGTGTAAACCCCCCGGGTATCATATCGCAAAACTATGGAGAAGCCGTGTCTCTAATAGAT
AAGCAATCATGCAATGTTTTATCCTTAGACGGGATAACTTTAAGGCTCAGTGGGGAATTC
GATGCAACTTATCAGAAGAATATCTCAATACAAGATTCTCAAGTAATAATAACAGGCAAT
CTTGATATCTCAACTGAGCTTGGGAATGTCAACAACTCGATCAGTAATGCTTTGAATAAG
TTAGAGGAAAGCAACAGCAAACTAGACAAAGTCAATGTCAAACTGACCAGCACATCTGCT
CTCATTACCTATATCGTTTTGACTATCATATCTCTTGTTTTTGGTATACTTAGCCTGGTT
CTAGCATGCTACCTAATGTACAAGCAAAAGGCGCAACAAAAGACCTTATTATGGCTTGGG
AATAATACCCTAGATCAGATGAGAGCCACTACAAAAATGTGA
>JF966385.1 NDV 2008_Mali_ML007_08
ATGGGCTCTAAACCTTCTACCAGGACTCCAGTATCCCTGATGCCTATTGTCCAGATTATG
CTGGTACTATGCTGTGTCTATATGACAAGCTCCCTTGACGGCAGGCCTCTTGCGGCTGCA
GGAATTGTAATAACAGGAGATAAGGCAGTCAAAATCTACACCTCATCCCAGACAGGGTCG
ATCATAGTCAAGTTACTCCCGAATATGCCCAAGGATAAAGAGGCGTGTGCAAAAGCCCCA
TTAGAGGCATACAACAGAACATTAACCACCTTACTCACTCCTCTTGGCGATTCCATCCAC
AGGATACAAGGGTCTGCGTCTATATCTGGAGGGAGGAGACAGAAACGCTTTATAGGTGCC
GTTATTGGCAGTGTAGCTCTTGGAGTTGCAACAGCAGCACAGATAACAGCAGCCGCGGCC
CTAATACAAGCCAACCAGAATGCTGCCAACATCCTCCGGCTTAAGGAGAGCATTGCTGCA
ACCAATGAAGCTGTGCATGAGGTCACCGACGGATTATCACAACTAGCAGTGGCGGTCGGG
AAGATGCAACAGTTTGTAAATGACCAGTTTAATAATACAGCGCGAGAATTGGACTGTATA
AAAATTACACAGCAGGTTGGTGTAGAACTCAATCTATACTTAACTGAGTTGACTACGGTA
TTCGGGCCACAGATTACTTCCCCTGCCTTAACACAGCTGACTATTCAGGCGCTTTATAAT
TTAGCTGGTGGCAATATGGACTACTTGTTAACTAAGTTAGGTGTAGGGAACAGCCAACTC
AGCTCACTAATTGGTAGCGGCTTGATCACTGGCTACCCTATATTGTATGACTCACAGACT
CAGCTCTTGGGTATACAAGTAAATTTACCCTCAGTCGGAAACCTAAATAATATGCGTGCC
ACCTACCTGGAAACATTGTCAGTAAGCACAAACAAAGGGTTTGCCTCAGCACTTGTCCCA
AAGGTGGTGACACAAGTCGGTTCCGTGATAGAAGAACTTGACACCTCATATTGCATAGAG
TCCGATCTGGATTTATATTGTACGAGAATAGTGACGTTCCCCATGTCTCCAGGTATTTAT
TCTTGTTTAAGCGGCAATACGTCAGCTTGCATGTATTCGAAGACTGAAGGGGCACTCACT
ACGCCATATATGGCCCTCAAAGGCTCAGTTATTGCCAATTGTAAGATAACAACATGCAGA
TGTGTAGACCCTCCAGGCATCATATCGCAAAATTATGGAGAAGCTGTATCTCTGATAGAC
AGACATTCATGCAATGTATTATCGCTGGACGGGATAACTCTGAGGCTCAGTGGAGAATTT
GATGCAACTTATCAAAAGAATGTCTCAATATTAGATTCTCAGGTCATCGTGACAGGCAAT
CTTGACATATCAACTGAGCTTGGAAATGTCAACAATTCAATAAGCAGTGCCTTGGACAAG
TTGGCAGAAAGTAACAGCAAGCTAGACAAGGTCAATGTCAGACTCACCAGCACATCCGCC
CTCATTACCTATATTGTTCTAACTGTTGTATCTCTTGTTTTCGGTACACTTAGCCTGGTA
TTAGCATGCTACCTAATGTATAAACAAAAAGCACAACAAAAGACCCTACTATGGCTTGGG
AATAATACCCTTGATCAGATGAGAGCCACTACAAGAGCATGA
>OK491971.1 Avian Orthoavulavirus 1 isolate KN 14 
ATGGGCTCCAAACCTTCTACCAGGATCCTAGTACCCTTGATGCTGATCACTCTGATTATG
CTGATGCTAAGCTGCATATGTCTGGCAAGCCCCCTTGACGGCAGGCCTCTTGCAGCTGCA
GGGATTGTAATAACAGGAGACAAGGCAATCAAGATATATACCTCATCTCAGACCGGATCC
ATCATAGTCAAGTTACTCCCGAACATGCCCAAGGACAAGGAAGCGTGTGCAAGAGCCCCG
CTAGAGGCATACAATAGAACACTAACCACCTTACTCACCCCTCTTGGTGATTCCATCCGC
AGGATACAAGGGTCTGTGTCCACATCTGGAGGAAGACGACGGAAGCGTTTTGTGGGTGCA
GTTATTGGCAGTGTAGCTCTTGGGGTTGCAACAGCAGCACAGGTAACGGCAGCTGCGGCT
CTGATACAAGCTAATCAGAATGCCGCCAATATCCTCCGGCTCAAGGAGAGCATTGCCGCA
ACCAATGAAGCTGTGCATGAGGTCACCGACGGATTATCGCAACTAGCGGTGGCAGTCGGG
AAGATGCAGCAGTTTGTTAATGATCAGTTTAACAATACGGCACGAGAACTGGACTGCATA
AAAATTACCCAACAGGTTGGTGTAGAACTCAACTTATACCTAACTGAGTTGACTACAGCA
TTTGGGCCACAGATTACCTCCCCTGCCTTAACACGGCTGACCATCCAAGCACTGTATAAT
TTAGCCGGTGGCAATATGGACTACCTGTTAACTAAGTTAGGTGTAGGGAATAATCAACTC
AGCTCATTGATTGGTAGCGGCTTGATCACCGGCTACCCCATACTGTATGACCCACAGACT
CAGCTCTTGGGCATACAAGTAAATTTACCCTCGGTTGGGAACCTAAATAATATGCGTGCC
ACCTACCTGGAAACATTGTCAGTAAGCACAACCAAAGGGTTTGCCTCAGCGCTTGTCCCG
AAGGTGGTGACACAAGTCGGTTCCGTGATAGAAGAACTCGACACCTCATACTGCATAGAG
TCCGATCTAGACTTATACTGTACGAGAATAGTGACTTTCCCCATGTCTCCGGGTATTTAT
TCCTGTTTAAGTGGCAATACGTCAGCTTGTATGTATTCAAAGACTGAAGGCGCGCTCACT
ACGCCATATATGACCCTCAAAGGCTCTGTTATAGCTAATTGTAAGATAACAACATGTAGA
TGTGCGGACCCTCCAGGTATCATCTCGCAGAACTATGGAGAAGCTGTATCCTTGATAGAC
AGGCATTCATGCAATGTCCTGTCATTGGACGGGATAACGCTGAGGCTCAGCGGAGAATTT
GACGCAACTTATCAAAGAAATATCTCAATACTGGATTCTCAGGTCATCGTGACAGGCAAT
CTCGACATATCAGCTGAGCTTGGGAATGTCAACAATTCGATAAGCAATGCCCTGGACAAG
TTGGCAGAAAGTAACAACAAGCTAGACAAAGTCAATGTAAGACTAACCAGTTCATCTGCT
CTCATTACCTATATTGTTCTAACTGGTTTGTCTCTCATGTTCGGTACACTTAGCCTGGTT
TTAGTGTGCTACTTGATGTATAAGCAAAAGGCACAACAAAAGACCCTAATATGGCTTGGA
AATAATACCCTCGATCAAATGAGAACCGCGACAAGAGCATAG
>OK491972.1 Avian orthoavulavirus 1 isolate KN 36 
ATGGGCTCCAAACCTTCTACCAGGATCCTAGTACCCTTGATGCTGATCACTCTGATTATG
CTGATGCTAAGCTGCATATGTCCGACAAGCCCCCTTGACGGCAGGCCTCTTGCAGCTGCA
GGGATTGTAATAACAGGAGACAAGGCAATCAAGATATATACCTCATCTCAGACCGGATCC
ATCATAGTCAAGTTGCTCCCGAACATGCCCAAGGACAAGGAAGCGTGTGCAAGAGCCCCG
CTAGAGGCATACAATAGAACACTAACCACCTTACTCACTCCTCTTGGTGATTCCATCCGC
AGGATACAAGGGTCTGTGTCCACATCTGGAGGAAGACGACGGAAGCGTTTTGTGGGTGCA
GTTATTGGCAGTGTAGCTCTTGGGGTTGCAACAGCAGCACAGGTAACGGCAGCTGCGGCT
CTGATACAAGCTAACCAGAATGCCGCCAATATCCTCCGGCTCAAGGAGAGCATTGCCGCA
ACCAATGAAGCTGTGCATGAGGTCACCGACGGATTATCGCAACTAGCGGTGGCAGTCGGG
AAGATGCAGCAGTTTGTTAATGATCAGTTTAACAATACGGCACGAGAACTGGACTGCATA
AAAATTACCCAACAGGTTGGTGTAGAACTCAACTTATACCTAACTGAGTTGACTACAGCA
TTCGGGCCACAGATTACCTCCCCTGCCTTAACACGGCTGACCATCCAAGCACTTTATAAT
TTAGCTGGTGGCAATATGGACTACCTGTTAACTAAGTTAGGTGTAGGGAATAATCAACTC
AGCTCATTGATTGGTAGCGGCTTGATCACCGGCTACCCCATACTGTATGACCCACAGACT
CAGCTCTTGGGCATACAAGTAAATTTACCCTCGGTTGGGAACCTAAATAATATGCGTGCC
ACCTACCTGGAAACATTGTCAGTAAGCACAACCAAAGGGTTTGCCTCAGCGCTTGTCCCG
AAGGTGGTGACACAAGTCGGTTCCGTGATAGAAGAACTCGACACCTCATACTGCATAGAG
TCCGATCTAGACTTATACTGTACGAGAATAGTGACTTTCCCCATGTCTCCGGGTATTTAT
TCCTGTTTAAGTGGCAATACGTCAGCTTGTATGTATTCAAAGACTGAAGGCGCGCTCACT
ACGCCATATATGACCCTCAAAGGCTCTGTTATAGCTAATTGTAAGATAACAACATGTAGA
TGTGCGGACCCTCCAGGTATCATCTCGCAGAACTATGGAGAAGCTGTATCCTTGATAGAC
AGGCATTCATGCAATGTCCTGTCATTGGACGGGATAACGCTGAGGCTCAGCGGAGAATTT
GACGCAACTTATCAAAGAAATATCTCAATACTGGATTCTCAGGTCATCGTGACAGGCAAT
CTCGACATATCAGCTGAGCTTGGGAATGTCAACAATTCGATAAGCAATGCCCTGGACAAG
TTGGCAGAAAGTAACAACAAGCTAGACAAAGTCAATGTAAGACTAACCAGTTCATCTGCT
CTCATTACCTATATTGTTCTAACTGGTTTGTCTCTCATGTTCGGTACACTTAGCCTGGTT
TTAGTGTGCTACTTGATGTATAAGCAAAAGGCACAACAAAAGACCCTAATATGGCTTGGA
AATAATACCCTCGATCAAATGAGAACCGCGACAAGAGCATAG
>OK491973.1 Avian orthoavulavirus 1 isolate KN 48
ATGGGCTCCAAACCTTCTACCAGGATCCTAGTACCCTTGATGCTGATCACTCTGATTATG
CTGATGCTAAGCTGCATATGTCTGACAAGCCCCCTTGACGGCAGGCCTCTTGCAGCTGCA
GGGATTGTAATAACAGGAGACAAGGCAATCAAGATATATACCTCATCTCAGACCGGATCC
ATCATAGTCAAGTTGCTCCCGAACATGCCCAAGGACAAGGAAGCGTGTGCAAGAGCCCCG
CTAGAGGCATACAATAGAACACTAACCACCTTGCTCACTCCTCTTGGTGATTCCATCCGC
AGGATACAAGGGTCTGTGTCCACATCTGGAGGAAGACGACGGAAACGTTTTGTAGGTGCA
GTTATTGGCAGTGTAGCTCTTGGGGTTGCAACAGCAGCACAGGTAACGGCAGCTGCGGCT
CTGATACAAGCTAACCAGAATGCCGCCAACATCCTCCGGCTCAAGGAGAGCATTGCCGCA
ACCAATGAAGCTGTGCATGAGGTCACCGACGGATTATCGCAACTAGCGGTGGCAGTCGGG
AAGATGCAGCAGTTTGTTAATGATCAGTTTAACAATACGGCACGAGAACTGGACTGCATA
AAAATTACCCAACAGGTTGGTGTAGAACTCAACTTATACCTAACTGAGTTGACTACAGCA
TTCGGGCCACAGATTACTTCCCCTGCCTTAACACGGCTGACCATCCAAGCACTTTATAAT
TTAGCCGGTGGCAATATGGACTACCTGTTAACTAAGTTAGGTGTAGGGAATAATCAACTC
AGCTCATTGATTGGTAGCGGCTTGATCACCGGCTACCCCATATTGTATGACCCACAAACT
CAACTCTTGGGCAAACAGGTAAATTTACCCTCGGTTGGGAACCTAAATAAAATGCGTGCC
ACCTACCTGGAAACATTGTCAGTAAGCACAACCAAAGGGTTTGCCTCAGCGCTTGTCCCG
AAGGTGGTGACACAAGTCGGTTCCGTGATAGAAGAACTCGACACCTCATACTGCATAGAG
TCCGATCTAGACTTATACTGTACGAGAATAGTGACTTTCCCCATGTCTCCGGGTATTTAT
TCCTGTTTAAGTGGCAATACGTCAGCTTGTATGTATTCAAAGACTGAAGGCGCGCTCACT
ACGCCATATATGACCCTCAAAGGCTCTGTTATAGCTAATTGTAAGATAACAACATGTAGA
TGTGCGGACCCTCCAGGTATCATCTCGCAGAACTATGGAGAAGCTGTATCCTTGATAGAC
AGGCATTCATGCAATGTCCTGTCATTGGACGGGATAACGCTGAGGCTCAGCGGAGAATTT
GACGCAACTTATCAAAGAAATATCTCAATACTGGATTCTCAGGTCATCGTGACAGGCAAT
CTCGACATATCAGCTGAGCTTGGGAATGTCAACAATTCGATAAGCAATGCCCTGGACAAG
TTGGCAGAAAGTAACAACAAGCTAGACAAAGTCAATGTAAGACTAACCAGTTCATCTGCT
CTCATTACCTATATTGTTCTAACTGGTTTGTCTCTCATGTTCGGTACACTTAGCCTGGTT
TTAGTGTGCTACTTGATGTATAAGCAAAAGGCACAACAAAAGACCCTAATATGGCTTGGA
AATAATACCCTCGATCAAATGAGAACCGCGACAAGAGCATAG
>OK491974.1 Avain orthoavulavirus 1 isolate KN 55
ATGGGCTCCAAACCTTCTACCAGGATCCTAGTACCCTTGATGCTGATCACTCTGATTATG
CTGATGCTAAGCTGCATATGCCTGACAAGCCCCCTTGACGGCAGGCCTCTTGCAGCTGCA
GGGATTGTAATAACAGGAGACAAGGCAATCAAGATATATACCTCATCTCAGACCGGATCC
ATCATAGTCAAGTTGCTCCCGAACATGCCCAAGGACAAAGAAGCGTGTGCAAGAGCCCCG
CTAGAGGCATACAATAGGACACTAACCACCTTACTCACCCCTCTTGGTGATTCCATCCGC
AGGATACAAGGGTCTGTGTCCACATCTGGAGGAAGACGACGGAAGCGTTTTGTGGGTGCA
GTTATTGGCAGTGTAGCTCTTGGGGTTGCAACAGCAGCACAGGTAACGGCAGCTGCGGCT
CTGATACAAGCTAACCAGAATGCCGCCAATATCCTCCGGCTCAAGGAGAGCATTGCCGCA
ACCAATGAAGCTGTGCATGAGGTCACCGACGGATTATCACAACTAGCGGTGGCAGTCGGG
AAGATGCAGCAGTTTGTTAATGATCAGTTTAACAATACGGCACGAGAACTGGACTGCATA
AAAATTACCCAACAGGTTGGTGTAGAACTCAACTTATACCTAACTGAGTTGACTACAGCA
TTCGGGCCACAGATTACCTCCCCTGCCTTAACACGGCTGACCATCCAAGCACTTTATAAT
TTAGCCGGTGGCAATATGGACTACCTGTTAACTAAGTTAGGTGTAGGGAATAATCAACTC
AGCTCATTGATTGGTAGCGGCTTGATCACCGGCTACCCCATACTGTATGACCCACAGACT
CAACTCTTGGGCATACAAGTAAATTTACCCTCAGTTGGGAACCTAAATAACATGCGTGCC
ACCTACCTGGAAACATTGTCAGTAAGCACAACCAAAGGGTTTGCCTCAGCGCTTGTCCCG
AAGGTGGTGACACAAGTCGGTTCCGTGATAGAAGAACTCGACACCTCATACTGCATAGAG
TCCGATCTAGACTTATACTGTACGAGAATAGTGACTTTCCCCATGTCTCCGGGTATTTAT
TCCTGTTTAAGTGGCAATACGTCAGCTTGTATGTATTCAAAGACTGAAGGCGCGCTCACT
ACGCCATATATGACCCTCAAAGGCTCTGTTATAGCTAATTGTAAGATAACAACATGTAGA
TGTGCGGACCCTCCAGGTATCATCTCGCAGAACTATGGAGAAGCTGTATCCTTGATAGAC
AGGCATTCATGCAATGTCCTGTCATTGGACGGGATAACGCTGAGGCTCAGCGGAGAATTT
GACGCAACTTATCAAAGAAATATCTCAATACTGGATTCTCAGGTCATCGTGACAGGCAAT
CTCGACATATCAGCTGAGCTTGGGAATGTCAACAATTCGATAAGCAATGCCCTGGACAAG
TTGGCAGAAAGTAACAACAAGCTAGACAAAGTCAATGTAAGACTAACCAGTTCATCTGCT
CTCATTACCTATATTGTTCTAACTGGTTTGTCTCTCATGTTCGGTACACTTAGCCTGGTT
TTAGTGTGCTACTTGATGTATAAGCAAAAGGCACAACAAAAGACCCTAATATGGCTTGGA
AATAATACCCTCGATCAAATGAGAACCGCGACAAGAGCATAG
>OK491975.1 Avian orthoavulavirus 1 isolate KN 56
ATGGGCTCCAAACCTTCTACCAGGATCCTAGTACCCTTGATGCTGATCACTCTGATTATG
CTGATGCTAAGCTGCATATGTCTGGCAAGCCCCCTTGACGGCAGGCCTCTTGCAGCTGCA
GGGATTGTAATAACAGGAGACAAGGCAATCAAGATATATACCTCATCTCAGACCGGATCC
ATCATAGTCAAGTTGCTCCCGAACATGCCCAAGGACAAGGAAGCGTGTGCAAGAGCCCCG
CTAGAGGCATACAATAGAACACTAACCACCTTACTCACTCCTCTTGGTGATTCCATCCGC
AGGATACAAGGGTCTGTGTCCACATCTGGAGGAAGACGACGGAAGCGTTTTGTGGGTGCA
GTTATTGGCAGTGTAGCTCTTGGGGTTGCAACAGCAGCACAGGTAACGGCAGCTGCGGCT
CTGATACAAGCTAACCAGAATGCCGCTAATATCCTCCGGCTCAAGGAGAGCATTGCCGCA
ACCAATGAAGCTGTGCATGAGGTCACTGACGGATTATCACAACTAGCGGTGGCAGTCGGG
AAGATGCAGCAGTTTGTTAATGATCAGTTTAACAATACGGCACGAGAACTGGACTGCATA
AAAATTACCCAACAGGTTGGTGTAGAACTCAACTTATACCTAACTGAGTTGACTACAGCA
TTCGGGCCACAGATTACCTCCCCTGCCTTAACACGGCTGACCATCCAAGCACTTTATAAT
TTAGCCGGTGGCAATATGGACTACCTGTTAACTAAGTTAGGTGTAGGGAATAATCAACTC
AGCTCATTGATTGGTAGCGGCTTGATCACCGGCTACCCCATACTGTATGACCCACAGACT
CAACTCTTGGGCAAACAAGTAAATTTACCCTCGGTTGGGAACCTAAATAATATGCGTGCC
ACCTACCTGGAAACATTGTCAGTAAGCACAACCAAAGGGTTTGCCTCAGCGCTTGTCCCG
AAGGTGGTGACACAAGTCGGTTCCGTGATAGAAGAACTCGACACCTCATACTGCATAGAG
TCCGATCTAGACTTATACTGTACGAGAATAGTGACTTTCCCCATGTCTCCGGGTATTTAT
TCCTGTTTAAGTGGCAATACGTCAGCTTGTATGTATTCAAAGACTGAAGGCGCGCTCACT
ACGCCATATATGACCCTCAAAGGCTCTGTTATAGCTAATTGTAAGATAACAACATGTAGA
TGTGCGGACCCTCCAGGTATCATCTCGCAGAACTATGGAGAAGCTGTATCCTTGATAGAC
AGGCATTCATGCAATGTCCTGTCATTGGACGGGATAACGCTGAGGCTCAGCGGAGAATTT
GACGCAACTTATCAAAGAAATATCTCAATACTGGATTCTCAGGTCATCGTGACAGGCAAT
CTCGACATATCAGCTGAGCTTGGGAATGTCAACAATTCGATAAGCAATGCCCTGGACAAG
TTGGCAGAAAGTAACAACAAGCTAGACAAAGTCAATGTAAGACTAACCAGTTCATCTGCT
CTCATTACCTATATTGTTCTAACTGGTTTGTCTCTCATGTTCGGTACACTTAGCCTGGTT
TTAGTGTGCTACTTGATGTATAAGCAAAAGGCACAACAAAAGACCCTAATATGGCTTGGA
AATAATACCCTCGATCAAATGAGAACCGCGACAAGAGCATAG
>OK491976.1 Avian orthoavulavirus 1 isolate KN 71
ATGGGCTCCGAACCTTCTACCAGGATCCTAGAACCCTTGATGCAGATCACTCTGATTATG
CTGATGCTAAGCTGCATATGTCTGACAAGCCCCCTTGACGGCAGGCCTCTTGCAGCTGCA
GGGATTGTAATAACAGGAGACAAGGCAATCAAGATATATACCTCATCTCAGACCGGATCC
ATCATAGTCAAGTTGCTCCCGAACATGCCCAAGGACAAGGAAGCGTGTGCAAGAGCCCCG
CTAGAGGCATACAATAGAACACTAACCACCTTACTCACTCCTCTTGGTGATTCCATCCGC
AGGATACAAGGGTCTGTGTCCACATCTGGAGGAAGACGACGGAAACGTTTTGTAGGTGCA
GTTATTGGCAGTGTAGCTCTTGGGGTTGCAACAGCAGCACAGGTAACGGCAGCTGCGGCT
CTGATACAAGCTAACCAGAATGCCGCCAACATCCTCCGGCTCAAGGAGAGCATTGCCGCA
ACCAATGAAGCTGTGCATGAGGTCACCGACGGATTATCGCAACTAGCGGTGGCAGTCGGG
AAGATGCAGCAGTTTGTTAATGATCAGTTTAACAATACGGCACGAGAACTGGACTGCATA
AAAATTACCCAACAGGTTGGTGTAGAACTCAACTTATACCTAACTGAGTTGACTACAGCA
TTCGGGCCACAGATTACCTCCCCTGCCTTAACACGGCTGACCATCCCAGCACTTTATAAT
TTAGCCGGTGGCAATATGGACTACCTGTTAACTAAGTTAGGTGTAGGGAATAATCAACTC
AGCTCATTGATTGGTAGCGGCTTGATCACCGGCTACCCCATACTGTATGACCCACAAACT
CAGCTCTTGGGCATACAAGTAAATTTACCCTCGGTTGGGAACCTAAATAACATGCGTGCC
ACCTACCTGGAAACATTGTCAGTAAGCACAACCAAAGGGTTTGCCTCAGCGCTTGTCCCG
AAGGTGGTGACACAGGTCGGTTGCGTGATAGAAGAACTCGACACCTCATACTGCATAGAG
TCCGATCTAGACTTATACTGTACGAGAATAGTGACATTCCCCATGTCTCCGGGTATTTAT
TCCTGTTTAAGTGGCAATACGTCAGCTTGTATGTATTCAAAGACTGAAGGCGCGCTCACT
ACGCCATATATGACCCTCAAAGGCTCTGTTATAGCTAATTGTAAGATAACAACATGTAGA
TGTGCGGACCCTCCAGGTATCATCTCGCAGAACTATGGAGAAGCTGTATCCTTGATAGAC
AGACATTCATGCAATGTCCTGTCATTGGACGGGATAACGCTGAGGCTCAGCGGAGAATTT
GATGCAACTTATCAAAGAAATATCTCAATACTGGATTCTCAGGTCATCGTGACAGGCAAT
CTCGACATATCAGCTGAGCTTGGGAATGTCAACAATTCGATAAGCACTGCCCTGGACAAG
TTGGCAGAAAGTAACAACAAGCTAGACAAAGTCAATGTAAGACTAACCAGTTCATCTGCT
CTCATTACCTATATTGTTCTAACTGGTTTGTCTCTCATGTTCGGTACACTTAGCCTGGTT
TTAGTGTGCTACTTGATGTATAAGCAAAAGGCACAACAAAAGACCCTAATATGGCTTGAA
AATAATACCCTCGATCAGATGAGAACCGCGACAAGAGCATAG
>OK491977.1 Avian orthoavulavirus 1 isolate KN 75
ATGGGCTCCAAACCTTCTACCAGGATCCTAGTACCCTTGATGCTGATCACTTTGATTATG
CTGATGCTAAGCTGCATATGTCTGACAAGCCCCCTTGACGGCAGGCCTCTTGCAGCTGCA
GGGATTGTAATAACAGGAGACAAGGCAATCAAGATATATACCTCATCTCAGACCGGATCC
ATCATAGTCAAGTTGCTCCCGAACATGCCCAAGGACAAGGAAGCGTGTGCAAGAGCCCCG
CTAGAGGCATACAATAGAACACTAACCACCTTACTCACTCCTCTTGGTGATTCCATCCGC
AGGATACAAGGGTCTGTGTCCACATCTGGAGGAAGACGACGGAAGCGTTTTGTGGGTGCA
GTTATTGGCAGTGTAGCTCTTGGGGTTGCAACAGCAGCACAGGTAACGGCAGCTGCGGCT
CTGATACAAGCTAACCAGAATGCCGCTAATATCCTCCGGCTCAAGGAGAGCATTGCCGCA
ACCAATGAAGCTGTGCATGAGGTCACCGACGGATTATCGCAACTAGCGGTGGCAGTCGGG
AAGATGCAGCAGTTTGTTAATGATCAGTTTAACAATACGGCACGAGAACTGGACTGCATA
AAAATTACCCAACAGGTTGGTGTAGAGCTCAACTTATACCTAACTGAGTTGACTACAGCA
TTCGGGCCACAGATTACCTCCCCTGCCTTAACACGGCTGACCATCCAAGCACTTTATAAT
TTAGCCGGTGGCAATATGGACTACCTGTTAACTAAGTTAGGTGTAGGGAATAATCAACTC
AGCTCATTGATTGGTAGCGGCTTGATCACCGGCTACCCCATACTGTATGACCCACAGACT
CAACTCTTGGGCATACAAGTAAATTTACCCTCGGTTGGGAACCTAAATAACATGCGTGCC
ACCTACCTGGAAACATTGTCAGTAAGCACAACCAAAGGGTTTGCCTCAGCGCTTGTCCCA
AAGGTGGTGACACAAGTCGGTTGCGTGATAGAAGAACTCGACACCTCATACTGCATAGAG
TCCGATCTAGACTTATACTGTACGAGAATAGTGACATTCCCCATGTCTCCCGGTATTTAT
TCCTGTTTAAGTGGCAACACGTCAGCTTGTATGTATTCAAAGACTGAAGGCGCGCTCACT
ACCCCATATATGACCCTCAAAGGCTCTGTTATAGCTAATAGTAAGATAACAACATGTAGA
TGTGCGGACCCTCCAGGTATCATCTCGCAAAACTATGGAGAAGCTGTATCCTTGATAGAC
AGGCATTCATGCAATGTCCTGTCATTGGACGGGATAACTCTGAAGCTCAGCGGAGAATTT
GACGCAACTTATCAAAGAAATATCTCAATACTGGATTCTCAGGTCATCGTGACAGGCAAT
CTCGACATATCAGCTGAGCTTGGGAATGTCAACAATTCAATAAGCAATGCCCTGGACAAG
TTGGCAGAAAGTAACAACAAGCTAGACAAAGTCAATGTAAGACTAACCAGTTCATCTGCT
CTCATTACCTATATTGTTCTAACTGGTTTGTCTCTCATGTTCGGTACACTTCCCCTGGTT
TTAGTGTGCTACTTGATGTATAAGCAAAAGGCACAACAAAAGACCCTAATATGGCTTGGA
AATAATACCCTCGATCAGATGAGAACCGCGACAAGAGCATAA
>MT543153.1 NDV/Chicken/Niger/89/2019 
ATGGGCTCCAAACCTTCTACCAGGATCCTAGTACCCTTGATGCTGATCACTCTGATTATG
CTGATGCTAAGCTGCATATGTCTGACAAGCCCCCTTGACGGCAGGCCTCTTGCAGCTGCA
GGGATTGTAATAACAGGAGACAAGGCAATCAAGATATATACCTCATCTCAGACCGGATCC
ATCATAGTCAAGTTGCTCCCGAACATGCCCAAGGACAAGGAAGCGTGTGCAAGAGCCCCG
CTAGAGGCATACAATAGAACACTAACCACCTTACTCACTCCTCTTGGTGATTCCATCCGC
AGGATACAAGGGTCTGTGTCCACATCTGGAGGAAGACGACGGAAGCGTTTTGTGGGTGCA
GTTATTGGCAGTGTAGCTCTTGGAGTTGCAACAGCAGCACAGGTAACGGCAGCTGCGGCT
CTGATACAAGCTAACCAGAATGCCGCCAATATCCTCCGGCTCAAGGAGAGCATTGCCGCA
ACTAATGAAGCTGTGCATGAGGTCACCGACGGATTATCACAACTAGCGGTGGCAGTCGGG
AAGATGCAGCAGTTTGTTAATGATCAGTTTAACAATACGGCACGAGAACTGGACTGCATA
AAAATTACCCAACAGGTTGGTGTAGAACTCAACTTATACCTAACTGAGTTGACTACAGCA
TTCGGGCCACAGATTACCTCCCCTGCCTTAACACGGCTGACCATCCAAGCACTTTATAAT
TTAGCCGGTGGCAATATGGACTACCTGTTAACTAAGTTAGGTGTAGGGAATAATCAACTC
AGCTCATTGATTGGTAGCGGCTTGATCACCGGCTACCCCATACTGTATGACCCACAGACT
CAACTCTTGGGCATACAAGTAAATTTACCCTCGGTTGGGAACCTAAATAACATGCGTGCC
ACCTATTTAGAGACCTTATCAGTTAGCACAGCCAAAGGGTTTGCCTCAGCACTTGTCCCG
AAGGTGGTGACACAAGTCGGTTCCGTGATAGAAGAACTCGACACCTCATACTGCATAGAG
TCCGATCTAGACTTATACTGTACAAGAATAGTGACATTCCCCATGTCTCCGGGTATTTAT
TCCTGTTTAAGTGGCAATACGTCAGCTTGTATGTATTCAAAGACTGAAGGCGCGCTCACT
ACGCCATATATGACCCTCAAAGGCTCTGTTATAGCTAATTGTAAGATAACAACATGTAGA
TGTGCGGACCCTCCAGGTATCATCTCGCAGAACTATGGAGAAGCTGTATCCTTGATAGAC
AGGCATTCATGCAATGTCCTGTCATTGGACGGGATAACGCTGAGGCTCAGCGGAGAATTT
GACGCAACTTATCAAAGAAATATCTCAATACTGGATTCTCAGGTCATCGTGACAGGCAAT
CTCGACATATCAGCTGAGCTTGGGAATGTCAACAATTCGATAAGCAATGCCCTGGACAAG
TTGGCAGAAAGTAACAACAAGCTAGACAAAGTCAATGTAAGACTAACCAGTTCATCTGCT
CTCATTACCTATATTGTTTTAACTGGTTTGTCTCTCATGTTCGGTATACTTAGCCTGGTT
TTAGTGTGCTACTTGATGTATAAGCAAAAGGCACAACAGAAGACCCTAATATGGCTTGGA
AATAATACCCTCGATCAGATGAGAACCGCGACAAGAGCATAA
>KU200251.1 NDV/Chicken/China/Heilongjiang/FY06/2015
ATGGGCTCCAAACCTTCTACCAGGGTCCCAGCACCTCTGATGCTGATCACCCGGATTATG
CTGATATTGGGCTGTATATGTCCGACAAGCTCTCTTGACGGCAGGCCTCTTGCAGCTGCA
GGAATTGTAGTAACAGGAGATAAGGCAGTCAATGTATACACCTCGTCTCAGACAGGGTCA
ATCATAGTCAAGTTGCTCCCGAATATGCCCAGGGATAAGGAGGCGTGTGCGAAAGCCCCA
TTAGAGGCATATAACAGAACACTGACTACTTTGCTCACTCCTCTTGGCGACTCCATTCGC
AAGATCCAAGGGTCTGTATCCACGTCTGGAGGGAGGAGACAAAAACGCTTTATAGGTGCT
GTTATTGGCAGTGTAGCTCTTGGGGTTGCAACAGCGGCACAGATAACAGCAGCTGCGGCC
CTAATACAAGCCAACCAGAATGCTGCCAACATCCTTCGGCTTAAGGAGAGCATTGCTGCA
ACCAATGAAGCTGTGCATGAAGTCACCGACGGATTATCACAACTATCAGTGGCAGTTGGG
AAGATGCAGCAGTTTGTCAATGACCAGTTTAATAATACGGCGCGAGAATTGGACTGTGTA
AAAATCACACAACAGGTTGGTGTAGAACTCAACCTATACCTAACTGAATTGACTACAGTA
TTCGGGCCACAGATCACCTCCCCTGCATTAACTCAGCTGGCCATCCAGGCACTTTATAAT
TTAGCTGGTGGCAATATGGATTACTTATTAACTAAGTTAGGTATAGGGAACAATCAACTC
AGCTCATTAATTGGTAGCGGCCTGATCACTGGTTACCCTATACTGTATGACTCACAGACT
CAACTCTTGGGCATACAAGTGAATTTGCCCTCAGTCGGGAACCTAAATAATATGCGTGCC
ACCTATTTGGAGACCTTATCTGTAAGTACAACCAAAGGATATGCCTCAGCACTTGTCCCG
AAAGTAGTGACACAAGTCGGTTCTGTGATAGAAGAGCTTGACACCTCATACTGTATAGAG
TCCGATCTGGATTTATATTGTACTAGAATAGTGCCATTCCCCATGTCCCCAGGTATTTAT
TCCTGCTTGAGCGGCAACACATCAGCCTGCATGTATTCAAAGACTGAAGGCGCACTCACT
ACGCCGTATATGGCCCTTAAAGGCTCAGTTATTGCCAATTGTAAGATAACAACATGTAGA
TGTACAGACCCTCCTGGTATCATATCGCAAAATTATGGAGAAGCTGTATCCCTGATAGAT
AGACATTCGTGCAATGTCTTATCGTTAGACGGGATAACTCTGAGGCTCAGTGGAGAATTT
GATGCAACTTATCAAAAGAACATCTCAATACTAGATTCTCAAGTCATCGTGACAGGCAAT
CTTGATATATCAACTGAACTTGGAAACGTCAACAATTCAATCAGCAATGCCTTGGATAAG
TTGGCAGAAAGCAACAGCAAGCTAGAAAAAGTCAATGTCAGACTAACCAGCACATCTGCC
CTCATTACCTATATCGTTCTAACTGTCATTTCTCTAGTTTTCGGTGTACTTAGTCTGGGT
TTAGCGTGTTACCTGATGTACAAACAGAAGGCACGACAAAAGACCTTGCTATGGCTTGGG
AATAATACCCTCGATCAGATGAGAGCCACTACAAGAGCATGA
>KU200243.1 NDV/Chicken/China/Jilin/LY02/2014
ATGGGCTCCAAACCTTCTACCAGGATCCCAGCACCTCTGATGCTGATCATCCAGATTATG
TTGATATTGAGCTGTATCCGTCTGACAAGCTCTCTTGACGGCAGGCCTCTTGCAGCTGCA
GGAATTGTAGTAACAGGAGATAAGGCAGTCAATGTATACACCTCGTCTCAGACAGGGTCA
ATCATAGTCAAGTTGCTCCCAAATATGCCCAAGGATAATGAGGCGTGTGCGAGAGCTCCA
TTAGAGGCATATAACAGAACACTGACTACTCTGCTCACTCCTCTTGGCGACTCCATCCGC
AAGATCCAAGGGTCTGTGTCCACGTCTGGAGGAAGGAGACAAAGACGCTTTATAGGTGCC
GTTATTGGCAGAGTAGCTCTTGGGGTTGCAACAGCGGCACAGATAACAGCAGCCGCGGCC
CTAATACAAGCTAACCAGAATGCCGCCAACATCCTCCGGATTAAGGAGAGCATTGCTGCA
ACCAATGAAGCTGTGCATGAAGTCACCGACGTATTATCACAGCTATCAGTGGCAGTTGGG
AAGATGCAGCAGTTTGTCAATGACCAGTTTAATAATACGGCGCGAGAATTGGACTGCATA
AAAATCACACAACAGGTTGGTGTAGAACTCAACCTATACCTAACTGAATTGACTACAGTA
TTCGGGCCACAGATCACCTCCCCTGCATTAACTCAGCTGACCATCCAGGCACTTTATAAT
TTAGCTGGTGGCAATATGGATTACTTATTAACTAAGTTGGGTATAGGGAACAATCAACTC
AGCTCATCAATTGGTAGCGGCCTGATCACTGGTTACCCTATACTGTATGACTCACAGACT
CAACTCTTGGGCATACAGGTGAATTTGCCCTCAGTCGGGAACTTAAATAATATGCGTGCC
ACCTATCTGGAGACCTTATCTGTAAGTACAACCAAGGGATATGCCTCCGCACTTGTCCCG
AAAGTAGTGACACAAGTCGGTTCTGTGATAGAAGAGCTTGACACCTCATACTGTATAGAG
TCCGATCTGGATTTATATTGTACAAGAATAGTGACATTCCCCATGTCCCCAGGTATTTAT
TCCTGTTTGAGCGGCAATACATCAGCTTGCATGTATTCAAAGACTGAAGGCGCACTCACT
ACGCCGTATATGGCTCTTAAAGGCTCAGTTATTGCCAATTGTAAGATAACAACATGTAGA
TGTGCAGACCCTCCTGGTATCATATCGCAAAATTATGGAGAAGCTGTATCCCTGATAGAT
AGACATTCATGCAATGTCTTATCATTAGCCGGGATAACTCTGAGGCTCAGTGGGGAATTC
GATGCAACTTATCAAAAGAACATCTCAATACTAGATTCTCAAGTCATCGTGACAGGCAAT
CTTGATATATCAACTGAACTTGGAAACGTCAACAATTCAATCAGCAATGCCTTGGATAGG
TTGGCAGAAAGCAACAGCAAGCTAGACAAAGTCAATGTCAGACTAACCAGCACATCTGCT
CTCATTACCTATATCGTTCTAACTGTCATTTCTCTAGTTTTCGGTGCACTTAGTCTGGTT
TTAGCGTGTTACCTGATGTACAAACAGAAGGCGCACCAAACGGACATGCTATGGCTTGGG
AATAAGACCCTTGATCAGATGAGAGCCACTACAAGAGCATGA
>KU200239.1 NDV/Chicken/China/Jilin/DH05/2014
ATGGGCTGCCACCCTTCTACCAAGAACCCAGCACCTATGATGCTGACTATCCGGGTTGCG
CTGGTACTGAGTTGCATCTGTCCGGCAAACTCCATTGATGGCAGGCCTCTTGCAGCTGCA
GGAATTGTGGTTACAGGAGACAAAGCCGTCAACATATACACCTCATCCCAGACAGGATCA
ATCATAGTTAAGCTCCTCCCGAATCTGCCCAAGGATAAGGAGGCATGTGCGAAAGCCCCC
TTGGATGCATACAACAGGACATTGACCACTTTGCTCACCCCCCTTGGTGACTCTATCCGT
AGGATACAAGAGTCTGTGACTACATCTGGAGGGGGGAGACAGGGGCGCCTTATAGGCGCC
ATTATTGGCGGTGTGGCTCTTGGGGTTGCAACTGCCGCACAAATAACAGCGGCCGCAGCT
CTGATACAAGCCAAACAAAATGCTGCCAACATCCTCCGACTTAAAGAGAGCATTGCCGCA
ACCAATGAGGCTGTGCATGAGGTCACTGACGGATTATCGCAACTAGCAGTGGCAGTTGGG
AAGATGCAGCAGTTTGTTAATGACCAATTTAATAAAACAGCTCAGGAATTAGACTGCATC
AAAATTGCACAGCAAGTTGGTGTAGAGCTCAACCTGTACCTAACCGAATTGACTACAGTA
TTCGGACCACAAATCACTTCACCTGCTTTAAACAAGCTGACTATTCAGGCACTTTACAAT
CTAGCTGGTGGAAATATGGATTACTTATTGACTAAGTTAGGTGTAGGGAACAATCAACTC
AGCTCATTAATCGGTAGCGGCTTAATCACCGGTAACCCTATTCTATACGACTCACAGACT
CAACTCTTGGGTATACAGGTAACTCTACCTTCAGTCGGGAACCTAAATAATATGCGTGCC
ACCTACTTGGAAACCTTATCCGTAAGCACAACCAGGGGATTTGCCTCGGCACTTGTCCCA
AAAGTGGTGACACAGGTCGGTTCTGTGATAGAAGAACTTGACACCTCATACTGTATAGAA
ACCGACTTGGATTTACATTGTACAAGAATAGTAACGTTACCTATGTCCCCTGGTATCTAT
TCCTGCTTGAGCGGCAATACGTCGGCCTGTATGTACTCAAAGACCGAAGGCGCACTTACT
ACACCATACATGACTATCAAAGGCTCAGTCATCGCCAACTGCAAGATGACAACATGTAGA
TGTGTAAACCCCCCGGGTATCATATCGCAAAACTATGGAGAAGCCGTGTCTCTAATAGAT
AAACAATCATGCAATGTTTTATCCTTAGGCGGGATAACTCTAAGGATCAGTGGGGAATTC
GATGTAACTTATCAGAAGAATATCTCAATACAAGATTCTCAAGTAATAATAACAGGCAAT
CTTGATATCTCAACTGAGCTTGGGAATGTCAACAACTCGATCAGTAATGCTTTGAATAAG
TTAGAGGAAAGCAACAGAAAACTAGACAAAGTCAATGTCAAACTGACTAGCACATCTGCT
CTCATTACCTATATCGTTTTGACTATCATGTCTCTTGTTTTTGGTATACTTAGCCTGTTT
CTAGCATGCTACCTGATGTACAAGCAAAAGGCGCAACAAAAGACCTTATTATGGCTTGGG
AATAATACCCTAGATCAGATGAGACCCACTACAAAAATGTGA
>KT804693.1 NDV/318/Chickens/IS/2015
ATGGGCTCCAAACCTTCTACCAGGATCCTAGCACCTCTAATGCTGATCACTCGGATTATG
CTGACATTGAGCTGCATCCGTCTGACAAGCTCTCTTGACGGCAGGCCCCTTGCAGCTGCA
GGAATTGTAGTAACGGGAGATAAGGCAGTCAATGTATACACCTCGTCTCAGACAGGGTCA
ATCATAGTCAAGTTGCTCCCGAACATGCCCAGAGATAAAGAGGCATGTGCAAGAGCCCCA
TTGGAGGCATATAACAGAACACTGACTACTCTGCTCACTCCTCTTGGTGACTCCATCCGC
AAGATCCAAGGGTCTGTATCCACGTCCGGAGGAAGGAGACAAAAACGTTTTATAGGTGCT
GTCATTGGCAGTGTAGCTCTCGGGGTTGCAACAGCGGCACAGATAACGGCAGCTGCAGCC
CTGATACAAGCCAAACAGAATGCCGCCAACATCCTCCGGCTTAAGGAGAGCATTGCTGCA
ACCAATGAAGCTGTGCATGAAGTCACCGACGGATTATCACAACTATCAGTGGCAGTTGGG
AAGATGCAGCAGTTTGTCAATGACCAGTTTAATAATACGGCGCGAGAATTGGACTGCATA
AAAATCACACAACAGGTCGGTGTAGAACTCAACCTATACCTAACTGAATTAACTACAGTA
TTCGGGCCACAGATCACCTCCCCTGCATTAACTCAGCTGACCATCCAGGCACTTTACAAT
TTAGCTGGTGGCAATATGGACTACTTATTAACTAAGTTAGGTATAGGAAACAATCAACTC
AGCTCATTAATTGGTAGCGGCCTGATCACTGGTTACCCTATACTGTATGACTCACATACT
CAACTCTTGGGCATACAAGTAAATCTGCCCTCAGTCGGGAACTTAAATAATATGCGTGCC
ACCTATTTGGAGACCTTATCTGTAAGTACAACCAAAGGATATGCCTCAGCACTAGTCCCG
AAAGTAGTGACACAAGTTGGTTCTGTGATAGAAGAGCTTGACACCTCATACTGTATAGAG
TCCGATCTGGATTTATATTGTACTAGAATAGTGACATTCCCCATGTCCCCAGGTATTTAT
TCCTGTTTGAGCGGCAACACATCTGCCTGCATGTATTCAAAGACTGAAGGCGCACTCACT
ACGCCATATATGGCCCTTAGAGGCTCAGTTATTGCCAATTGTAAGATAACAACGTGCAGA
TGTACAGACCCTCCTGGTATCATATCGCAAAATTACGGAGAAGCTGTATCCCTGATAGAT
AGACATTCGTGCAATGTCTTATCATTAGACGGAATAACTCTGAGGCTCAGTGGGGAATTT
GATGCAACTTATCAAAAGAACATCTCAATATTAGATTCTCAGGTAATCGTGACAGGCAAT
CTTGATATATCAACTGAACTTGGAAACGTCAATAATTCAATCAGCAATGCCTTAGATAGG
TTGGCAGAAAGCAGCAGCAAACTAGAAAGAGTCAATGTCAGACTAACTAGCACATCCGCT
CTCATTACCTATATTGTTCTAACTGTCATTTCCCTAATTTTCGGTGCACTTAGTCTGGCT
TTAGCGTGTTACCTGATGTACAAACAGAAGGCACAACAAAAGACATTGCTATGGCTTGGG
AATAATACCCTCGATCAGATGAGAGCCACCACGAGAACATGA
>KT892752.1 NDV/CH/JL/SY02/2015
ATGGGCTCCAGACCTTCTACCAAGAACCCAGCACCTATGATGCTGACTATCCGGGTTGCG
CTGGTACTGAGTTGCATCTGTCCGGCAAACTCCATTGATGGCAGGCCTCTTGCAGCTGCA
GGAATTGTGGTTACAGGAGACAAAGCCGTCAACATATACACCTCATCCCAGACAGGATCA
ATCATAGTTAAGCTCCTCCCGAATCTGCCCAAGGATAAGGAGGCATGTGCGAAAGCCCCC
TTGGATGCATACAACAGGACATTGACCACTTTGCTCACCCCCCTTGGTGACTCTATCCGT
AGGATACAAGAGTCTGTGACTACATCTGGAGGGGGGAGACAGGGGCGCCTTATAGGCGCC
ATTATTGGCGGTGTGGCTCTTGGGGTTGCAACTGCCGCACAAATAACAGCGGCCGCAGCT
CTGATACAAGCCAAACAAAATGCTGCCAACATCCTCCGACTTAAAGAGAGCATTGCCGCA
ACCAATGAGGCTGTGCATGAGGTCACTGACGGATTATCGCAACTAGCAGTGGCAGTTGGG
AAGATGCAGCAGTTTGTTAATGACCAATTTAATAAAACAGCTCAGGAATTAGACTGCATC
AAAATTGCACAGCAAGTTGGTGTAGAGCTCAACCTGTACCTAACCGAATTGACTACAGTA
TTCGGACCACAAATCACTTCACCTGCTTTAAACAAGCTGACTATTCAGGCACTTTACAAT
CTAGCTGGTGGAAATATGGATTACTTATTGACTAAGTTAGGTGTAGGGAACAATCAACTC
AGCTCATTAATCGGTAGCGGCTTAATCACCGGTAACCCTATTCTATACGACTCACAGACT
CAACTCTTGGGTATACAGGTAACTCTACCTTCAGTCGGGAACCTAAATAATATGCGTGCC
ACCTACTTGGAAACCTTATCCGTAAGCACAACCAGGGGATTTGCCTCGGCACTTGTCCCA
AAAGTGGTGACACAGGTCGGTTCTGTGATAGAAGAACTTGACACCTCATACTGTATAGAA
ACTGACTTAGATTTATATTGTACAAGAATAGTAACGTTCCCTATGTCCCCTGGTATTTAT
TCCTGCTTGAGCGGCAATACGTCGGCCTGTATGTACTCAAAGACCGAAGGCGCACTTACT
ACACCATACATGACTATCAAAGGTTCAGTCATCGCCAACTGCAAGATGACAACATGTAGA
TGTGTAAACCCCCCGGGTATCATATCGCAAAACTATGGAGAAGCCGTGTCTCTAATAGAT
AAACAATCATGCAATGTTTTATCCTTAGGCGGGATAACTTTAAGGCTCAGTGGGGAATTC
GATGTAACTTATCAGAAGAATATCTCAATACAAGATTCTCAAGTAATAATAACAGGCAAT
CTTGATATCTCAACTGAGCTTGGGAATGTCAACAACTCGATCAGTAATGCTTTGAATAAG
TTAGAGGAAAGCAACAGAAAACTAGACAAAGTCAATGTCAAACTGACTAGCACATCTGCT
CTCATTACCTATATCGTTTTGACTATCATATCTCTTGTTTTTGGTATACTTAGCCTGATT
CTAGCATGCTACCTAATGTACAAGCAAAAGGCGCAACAAAAGACCTTATTATGGCTTGGG
AATAATACTCTAGATCAGATGAGAGCCACTACAAAAATGTGA
>FJ772491.1 NDV/Chicken-4132-20-Burundi-2008
ATGGGCTCCAAACCTTCTACCAGGATCCCAGCACCCCTGATGCTGATCACTCGGATTGTG
CTGRTCTTAAGCTGTATCTGTTCGACAGGTTCCCTTGACGGCAGGCCTCTTGCAGCTGCA
GGGATTGTAGTGACAGGAGATAAGGCAGTCAATATATACACCTCATCTCAGACAGGGTCA
ATAATAGTCAAATTGCTCCCRAATATGCCCAAGGATAAAGAGGCATGTGCAAAAGCCCCA
TTAGAGGCATACAACAGAACACTGACTACCTTACTCACTCCCCTTGGCGATTCTATCCGT
AGGATACAAGGGTCCGTGTCCACGTCGAGAGGACGGAGACAGAAACGCTTTATAGGTGCC
GTTATTGGCAGTGTAGCTCTTGGGGTTGCAACAGCGGCACAGATAACAGCAGCTGCGGCT
CTAATACAAGCCAACCAGAATGCTGCTAACATCCTCCGGCTTAAAGAGAGTATTGCTGCA
ACCAATGAAGCTGTGCATGAGGTCACCGACGGATTATCACAACTGGCAGTGGCAGTTGGG
AAGATGCAACAATTTGTTAATRATCRGTTTAATAATACAGCACGGGAATTGGACTGTATA
AAAATTACACAACAGGTCGGCGTGGAACTCAATCTATACCTAACTGAATTGACTACAGTA
TTCGGGCCACAGATCACTTCCCCTGCCTTGACTCAACTGACTATCCAAGCACTTTATAAT
TTAGCTGGCGGCAATATGGACTATTTGTTAACTAAATTAGGTGTAGGGAACAATCAACTC
AGCTCACTGATTAGTAGTGGCTTGATCGCTGGCTACCCTATACTGTATGACTCACAGACT
CAACTCTTGGGCATACAAGTAAATTTACCCTCAGTTGGGAACCTAAATAATATGCGTGCC
ACCTACCTGGAGACCTTATCGGTAAGCACAACAAAAGGGTTTGCCTCAGCACTTGTCCCG
AAGGTAGTGACACAGGTTGGTTCTGTAATAGAAGAACTCGACACCTCATACTGTATAGAG
TCCGATCTAGATCTATATTGTACAAGAATAGTGACATTCCCCATGTCTCCAGGTATTTAT
TCCTGTTTAAGCGGTAACACRTCAGCTTGCATGTATTCAAAGACTGAAGGTGCACTTACT
ACGCCATATATGGCCCTTAAAGGCTCAGTTATTGCCAATTGTAAGATAACAACATGTAGA
TGTGCAGACCCTCCAGGTATCATATCGCAAAATTATGGAGAGGCTGTATCCCTGATAGAC
AGACATTCGTGCAATGTCTTATCACTAGACGGGATAACTCTGAGGCTTAGTGGAGAATTT
GATGCGACTTATCAAAAGAACATCTCAATACTAGATTCYCAAGTCATTGTGACAGGCAAT
CTCGACATATCAACTGAGCTCGGAAATGTCAACAACTCAATAAGCAATGCCTTAGACAAG
TTGGCAGAGAGCAACAGCAGGCTAGACAAAGTCAATGTCAGATTAATCAGCACATCTGCT
CTCATTACCTATATTGTTCTAACTGTCATATCTCTTGTTTCCGGTGCACTTAGCCTGGTT
TTAGCATGTTACCTGATGTATAAACAAAGGGCACAACAAAAGACCTTATTATGGCTCGGG
AATAATACCCTTAATCAGATGAGAGCCACCACAAGAGCATGA
>FJ772486.1 NDV/Avian-3724-6/Nigeria/2008
ATGGGCCCCAAACCTTCTACCAGGACTCCAGTATCCCTGATGCCTATTGTCCAGATTATG
CTGGTACTAAGCTGTGTCTATATGACAAGCTCCCTTGACGGCAGGCCTCTTGCGGCTGCA
GGAATTGTAATAACAGGAGATAAGGCAGTCAAGATCTACACCTCATCCCAGACAGGGTCG
ATCATAGTCAAGTTACTCCCGAATATGCCCAAGGATAAAGAGGCGTGTGCAAGAGCCCCA
CTAGAGGCGTACAACAGAACATTAACCACCTTACTCACTCCTCTTGGCGATTCCATCCAC
AGGATACAAGGGTCTACGTCTACATCTGGAGGGAGGAGACAGAAACGCTTTATAGGTGCC
GTCATTGGCAGTGTAGCTCTTGGGGTTGCAACAGCAGCACAGATAACAGCAGCTGCGGCC
CTAATACAAGCCAACCAGAATGCTGCCAACATCCTCCGGCTTAAGGAGAGCATTGCTGCA
ACCAATGAAGCTGTGCATGAGGTCACCGACGGATTATCACAACTAGCAGTGGCGGTCGGG
AAGATGCAACAGTTTGTAAATGACCAGTTTAATAATACAGCACGAGAATTGGACTGTATA
AAAATTACACAGCAGGTTGGTGTAGAACTCAATCTATACTTAACTGAATTGACTACAGTA
TTCGGGCCACAGATTACTTCCCCTGCCTTGACACAGCTGACTATTCAGGCGCTTTATAAT
TTAGCTGGAGGCAATATGGACTACTTGTTAACTAAGTTAGGTGTAGGGAACAGCCAACTC
AGCTCACTAATTGGTAGCGGCTTGATCACTGGCTACCCTATATTGTATGACTCACAGACT
CAGCTCTTGGGTATACAAGTAAATTTACCCTCAGTCGGAAACCTAAATAATATGCGTGCC
ACCTACCTGGAAACGTTATCAGTAAGCACAAACAAAGGGTTTGCCTCAGCACTTGTCCCA
AAGGTGGTGACACAAGTCGGTTCCGTGATAGAAGAACTTGACACCTCATATTGCATAGAG
TCCGATCTGGATTTATATTGTACAAGAATAGTGACGCTCCCCATGTCTCCAGGTATTTAT
TCTTGTTTAAGCGGCAATACGTCAGCTTGCATGTATTCGAAGACTGAGGGGGCACTCACT
ACGCCATATATGGCCCTCAAAGGCTCAGTTATTGCCAATTGTAAGATAACAACATGCAGA
TGTGCAGACCCTCCAGGCATCATATCGCAAAATTATGGAGAAGCTGTATCTCTGATAGAC
AGACATTCATGCAATGTCTTATCGCTGGATGGGATAACTCTGAGGCTCAGTGGAGAATTT
GATGCAACTTATCAAAAGAATGTCTCAATACTGGATTCTCAGGTCATCGTGACTGGCAAT
CTTGACATATCAACTGAGCTTGGAAATGTCAACAATTCAATAAGCAGTGCCTTGGACAAG
TTGGCAGAAAGTAACAGCAAGCTAGACAAGGTCAATGTCAGACTCACCAGCACATCTGCC
CTCATTACCTATATTGTTCTAAGTGTTGTATCTCTTGTTTTCGGTACACTTAGCCTGGCA
TTAGTATGCTACCTAATGTATAAACAAAAAGCACAACAAAAGACCCTACTATGGCTTGGG
AATAATACCCTTGATCAGATGAGAGCCACTACAAGAGCATGA
>FJ772484.1 NDV/Chicken-3490-147/Cam-2008
ATGGGCTCTAAACCTTCTACCAGGACTCTAGTATCCCTGATGCCTATTGTCCAGATTATG
CTGGTACTAAGCTGTGTCTATATGACAAGCTCCCTTGACGGCAGGCCTCTTGCGGCTGCA
GGAATTGTAATAACAGGAGATAAGGCAGTCAAGATCTACACCTCATCTCAGACAGGGTCG
ATCATAGTCAAGTTACTCCCGAATATGCCCAAGGATAAAGAGGCGTGTGCAAAAGCCCCA
TTAGAGGCATACAACAGAACATTAACCACCTTACTCGCTCCTCTTGGCGATTCCATCCAC
AAGATACAAGGATCTGCGTCTGCATCTGGAGGGAGGAGACAGAAACGCTTTATAGGTGCC
GTTATTGGCAGTGTGGCTCTTGGGGTTGCAACAGCAGCACAGATAACAGCAGCTGCGGCC
CTAATACAAGCCAACCAGAACGCTGCCAACATCCTCCGGCTTAAGGAGAGCATTGCTGCA
ACCAATGAAGCTGTGCATGAGGTCACCGACGGATTATCACAACTAGCAGTGGCGGTCGGG
AAGATGCAGCAGTTTGTAAATGACCAGTTTAATAATACAGCGCGAGAATTGGACTGTATA
AAAATTACACAGCAGGTCGGTGTAGAACTCAATCTATACTTAACTGAGTTGACTACAGTA
TTCGGGCCACAGATTACTTCCCCTGCCTTAACACAGCTGACTATTCAGGCGCTTTATAAT
TTAGCTGGTGGCAATATGGACTACCTGTTAACTAAGTTAGGTGTAGGGAACAGCCAACTC
AGCTCTCTAATTGGTAGCGGCTTGATCACTGGCTACCCTATATTGTATGACTCACAGACT
CAGCTCTTGGGTATACAAGTAAATTTACCCTCAGTCGGAAACCTAAATAATATGCGTGCC
ACCTACCTGGAAACATTATCAGTAAGCACAAACAAAGGGTTTGCCTCAGCACTTGTCCCA
AAGGTGGTGACACAAGTCGGTTCCGTGATAGAAGAACTTGACACCTCATATTGCATAGAG
TCCGATCTGGATTTATATTGCACAAGAATAGTGACATTCCCCATGTCTCCAGGTATTTAT
TCTTGTTTAAGCGGCAATACGTCAGCTTGCATGTATTCGAAGACTGAGGGGGCACTCACT
ACGCCATATATGGCCCTCAAAGGCTCAGTTATTGCCAATTGTAAGATAACAACATGCAGA
TGTGCAGACCCTCCAGGCATCATATCGCAAAATTATGGAGAAGCTGTATCTCTGATAGAC
AGACATTCATGCAATGTCTTATCGCTGGACGGGATAACYCTGAGGCTCAGTGGAGAATTT
GATGCAACTTATCAAAAGAATGTCTCAATACTAGATTCTCAGGTCATCGTGACAGGCAAT
CTTGACATATCAACTGAGCTTGGAAATGTCAACAATTCAATAAGCAGTGCCCTGGACAAG
TTGGCAGAAAGTAACAGCAAGCTAGACAAGGTCAAYGTCAGACTCACCAGCACATCCGCC
CTCATTACCTATATYGTTCTAACYGTTGTATCTCTTGTTTTCGGTACACTTAGCCTGGTA
TTAGCATGCTACCTAATGTATAAACAAAAAGCACAACAAAAGACCCTACTATGGCTTGGG
AATAATACCCTTGATCAGATGAGAGCCACTACAAGAGCATGA
>FJ772481.1 NDV/Chicken-2602-625-Niger-2008
ATGGGCTCTAAACCTTCTACCAGGACTCCAGTATCCCTGATGCCTATTGTCCAGATTATG
ATGGTACTAAGCTGTGTTTATATGACAAGCTCCCTTGACGGCAGGCCTCTTGCGGCTGCA
GGAATTGTAATAACAGGAGATAAGGCAGTCAAGATCTACACCTCATCTCAGACAGGGTCG
ATCATAGTCAAGTTACTCCCGAATATGCCCAAGGATAAAGAGGCGTGTGCAAAAGCCCCA
TTAGAGGCATACAACAGAACATTAACCACCTTACTCGCTCCTCTTGGCGATTCCATCCAC
AGGATACAAGGGTCTGCGTCTACATCTGGAGGGAGGAGGCAGAAACGCTTCATAGGTGCC
GTTATTGGCAGTGTGGCTCTTGGGGTTGCAACAGCAGCACAGATAACAGCAGCTGCGGCC
CTAATACAAGCCAACCAGAATGCTGCCAACATCCTCCGGCTTAAGGAGAGCATTGCTGCA
ACCAATGAAGCTGTGCATGAGGTCACCGACGGATTATCACAACTAGCAGTGGCGGTCGGG
AAGATGCAACAGTTTGTAAATGATCAATTTAATAATACAGCGCGAGAATTGGACTGTATA
AAAATTACACAGCAGGTTGGTGTAGAACTCAATCTATACTTAACTGAGTTGACTACAGTA
TTCGGGCCACAGATTACTTCCCCTGCCTTAACACAGCTGACTATTCAGGCGCTTTATAAT
TTAGCTGGTGGCAATATGGACTACCTGTTAACTAAGTTAGGTGTAGGGAACAGCCAACTC
AGCTCACTAATTGGTAGCGGCTTGATCATTGGCTACCCTATATTGTATGACTCACAGACT
CAGCTCTTGGGTATACAAGTAAATTTACCCTCAGTCGGAAACCTAAATAATATGCGTGCC
ACCTACTTGGAAACATTATCAGTAAGCACAAACAAAGGGTTTGCCTCAGCACTTGTCCCA
AAGGTAGTGACACAAGTCGGTTCCGTGATAGAAGAACTTGACACCTCATATTGCATAGAG
TCCGATCTGGATTTATATTGCACAAGAATAGTGACGTTTCCCATGTCTCCAGGTATTTAT
TCTTGTTTAAGCGGCAATACGTCAGCTTGCATGTATTCGAAGACTGAGGGGGCACTCACT
ACGCCATATATGGCCCTCAAAGGCTCAGTTATTGCCAATTGTAAGATAACAACATGCAGA
TGTGCAGACCCTCCAGGCATCATATCGCAAAATTATGGAGAAGCTGTATCTCTGATAGAC
AGACATTCATGCAATGTCTTATCGCTGGACGGGATAACTCTGAGGCTCAGTGGAGAATTT
GATGCAACTTATCAAAAGAATGTCTCAATACTAGATTCTCAGGTCATCGTGACAGGCAAT
CTTGACATATCAACTGAGCTTGGAAATGTCAACAATTCAATAAGCAGTGCCTTGGACAAG
TTGGCAGAAAGCAACAGCAAGCTAGACAAGGTCAATGTCAGACTCACCAGCACATCCGCC
CTCATTACCTATATTGTTCTAACTGTTGTATCTCTTGTTTTCGGTACACTTAGCCTGGTA
TTAGCATGCTACCTAATGTATAAACAAAAAGCACAACAAAAGACCTTATTATGGCTTGGG
AATAATACCCTTGATCAGATGAGAGCCACTACAAGAGCATGA
>FJ772475.1 NDV/Chicken-2602-605-Niger-2008
ATGGGCTCTAAACCTTCTACCAGGACTCCAGTATCCCTGATGCCTATTGTCCAGATTATG
ATGGTACTAAGCTGTGTCTATATGACAAGCTCCCTTGACGGCAGGCCTCTTGCGGCTGCA
GGAATTGTAATAACAGGAGATAAGGCAGTCAAGATCTACACCTCATCTCAGACAGGGTCG
ATCATAGTCAAGTTACTCCCGAATATGCCCAAGGATAAAGAGGCGTGTGCAAAAGCCCCA
TTAGAGGCATACAACAGAACATTAACCACCTTACTCGCTCCTCTTGGCGATTCCATCCAC
AGGATACAAGGGTCTGCGTCTACATCTGGAGGGAGGAGGCAGAAACGCTTCATAGGTGCC
GTTATTGGCAGTGTGGCTCTTGGGGTTGCAACAGCAGCACAGATAACAGCAGCTGCGGCC
CTAATACAAGCCAACCAGAATGCTGCCAACATCCTCCGGCTTAAGGAGAGCATTGCTGCA
ACCAATGAAGCTGTGCATGAGGTCACCGACGGATTATCACAACTAGCAGTGGCGGTCGGG
AAGATGCAACAGTTTGTAAATGATCAATTTAATAATACAGCGCGAGAATTGGACTGTATA
AAAATTACACAGCAGGTTGGTGTAGAACTCAATCTATACTTAACTGAGTTGACTACRGTA
TTCGGTCCACAGATTACTTCCCCTGCCTTAACACAGCTGACTATTCAGGCGCTTTATAAT
TTAGCTGGTGGCAATATGGACTACCTGTTAACTAAGTTAGGTGTAGGGAACAGCCAACTC
AGCTCACTAATTGGTAGCGGCTTGATCATTGGCTACCCTATATTGTATGACTCACAGACT
CAGCTCTTGGGTATACAAGTAAATTTACCCTCAGTCGGAAACCTAAATAATATGCGTGCC
ACCTACTTGGAAACATTATCAGTAAGCACAAACAAAGGGTTTGCCTCAGCACTTGTCCCA
AAGGTAGTGACACAAGTCGGTTCCGTGATAGAAGAACTTGACACCTCATATTGCATAGAG
TCCGATCTGGATTTATATTGCACAAGAATAGTGACGTTTCCCATGTCTCCAGGTATTTAT
TCTTGTTTAAGCGGCAATACGTCAGCTTGCATGTATTCGAAGACTGAGGGGGCACTCACT
ACGCCATATATGGCCCTCAAAGGCTCAGTTATTGCCAATTGTAAGATAACAACATGCAGA
TGTGCAGACCCTCCAGGCATCATATCGCAAAATTATGGAGAAGCTGTATCTCTGATAGAC
AGACATTCATGCAATGTCTTATCGCTGGACGGGATAACTCTGAGGCTCAGTGGAGAATTT
GATGCAACTTATCAAAAGAATGTCTCAATACTAGATTCTCAGGTCATCGTGACAGGCAAT
CTTGACATATCAACTGAGCTTGGAAATGTCAACAATTCAATAAGCAGTGCCTTGGACAAG
TTGGCAGAAAGCAACAGCAAGCTAGACAAGGTCAATGTCAGACTCACCAGCACATCCGCC
CTCATTACCTATATTGTTCTAACTGTTGTATCTCTTGTTTTCGGTACACTTAGCCTGGTA
TTAGCATGCTACCTAATGTATAAACAAAAAGCACAACAAAAGACCCTACTATGGCTTGGG
AATAATACCCTTGATCAGATGAGAGCCACTACAAGAGCATGA
>FJ772463.1 NDV/Chicken-2415-580-Burkina Faso-2008
ATGGGCTCTAAACCTTCTACCAGGACTCCAGTATCCCTGATGCCTATTGTCCAGATTATG
CTGGTACTATGCTGTGTCTATATGACAAGCTCCCTTGACGGCAGGCCTCTTGCGGCTGCA
GGAATTGTAATAACAGGAGATAAGGCAGTCAAAATCTACACCTCATCCCAGACAGGGTCG
ATCATAGTCAAGTTACTCCCGAATATGCCCAAGGATAAAGAGGCGTGTGCAAAAGCCCCA
TTAGAGGCATACAACAGAACATTAACCACCTTACTCACTCCTCTTGGCGATTCCATCCAT
AGGATACAAGGGTCTGCGTCTACATCTGGAGGGAGGAGACAGAAACGCTTTATAGGTGCC
GTTATTGGCAGTGTAGCTCTTGGAGTTGCAACAGCAGCACAGATAACAGCAGCTGCGGCC
CTAATACAAGCCAACCAGAATGCTGCCAACATCCTCCGGCTTAAGGAGAGCATTGCTGCA
ACCAATGAAGCTGTGCATGAGGTCACCGACGGATTATCACAACTAGCAGTGGCGGTTGGG
AAGATGCAACAGTTTGTAAATGACCAGTTTAATAATACAGCGCGAGAATTGGACTGTATA
AAAATTACACAGCAGGTTGGTGTAGAACTCAATCTATACTTAACTGARTTGACTACAGTA
TTCGGGCCACAGATTACTTCCCCTGCCTTAACACAGCTGACTATTCAGGCGCTTTATAAT
TTAGCTGGTGGCAATATGGACTACTTGTTAACTAAGTTAGGTGTGGGGAACAGCCAACTC
AGCTCACTAATTGGTAGCGGCTTGATCACTGGCTACCCTATATTGTATGACTCACAGACT
CAGCTCTTGGGTATACAAGTAAATTTACCCTCAGTCGGAAACCTAAATAATATGCGTGCC
ACCTACCTAGAAACATTGTCAGTAAGCACAAACAAAGGGTTTGCCTCAGCACTTGTCCCA
AAGGTGGTGACACAAGTCGGTTCCGTGATAGAAGAACTTGACACCTCATATTGCATAGAG
TCCGATCTGGATTTATATTGTACGAGAATAGTGACGTTCCCCATGTCCCCAGGTATTTAT
TCTTGTTTAAGCGGCAATACGTCAGCTTGCATGTATTCGAAGACTGAAGGGGCACTCACT
ACGCCATATATGGCCCTCAAAGGCTCAGTTATTGCCAATTGTAAGATAACAACATGCAGA
TGTGCTGACCCTCCAGGCATCATATCGCAAAATTATGGAGAAGCTGTATCTCTGATAGAC
AGACATTCATGCAATGTATTATCGCTGGACGGGATAACTCTGAGGCTCAGTGGAGAATTT
GATGCAACTTATCAAAAGAATGTCTCAATATTAGATTCTCAGGTCATCGTGACAGGCAAT
CTTGACATATCAACTGAGCTCGGAAATGTCAACAATTCAATAAGCAGTGCCTTAGACAAG
TTGGCAGGAAGTAACAGCAAGCTAGACAAGGTCAATGTCAGACTCACCAGCACATCCGCC
CTCATTACCTATATTGTTCTAACTGTTGTATCTCTTGTTTTCGGTACACTTAGCCTGGTA
TTAGCATGCTACCTAATGTATAAACAAAAAGCACAACAAAAGACCCTACTATGGCTTGGG
AATAATACCCTTGATCAGATGAGAGCCACTACAAGAGCATGA
>FJ772458.1 NDV/Chicken-2415-361-Burkina Faso-2008
ATGGGCTCTAAACCTTCTACCAGGACTCCAGTATCCCTGATGCCTATTGTCCAGATTATG
CTGGTACTAAGCTGTGTCTATATGACAAGCTCCCTTGACGGCAGGCCTCTTGCGGCTGCA
GGAATTGTAATAACAGGAGACAAGGCAGTCAAAGTCTACACCTCATCCCAGACAGGGTCA
ATCATAGTCAAGTTACTCCCGAATATGCCCAAGGATAAAGAGGCGTGTGCAAAAGCCCCA
TTAGAGGCATACAACAGAACATTAACCACCTTACTCACTCCTCTTGGCGATTCCATCCAC
AAGATACAAGGGTCTGCATCTATATCTGGAGGGAGGAGACAGAAACGCTTTATAGGTGCC
GTTATTGGCAGTGTAGCTCTTGGGGTTGCAACAGCAGCACAGATAACAGCAGCCGCGGCC
CTAATACAAGCCAACCAAAATGCTGCCAACATCCTCCGGCTTAAGGAGAGCATTGCTGCA
ACCAATGAAGCTGTGCATGAGGTTACCGACGGATTATCACAACTAGCAGTGGCGGTCGGG
AAGATGCAACAGTTTGTAAACGACCAGTTTAATAATACAGCGCGAGAATTGGACTGTATA
AAAATTACACAGCAGGTTGGTGTAGAACTCAATCTATACTTAACTGAGTTGACTACGGTA
TTCGGGCCACAGATTACTTCCCCTGCCTTAACACAGCTGACTATTCAGGCGCTTTATAAT
TTAGCTGGTGGCAATATGGACTACTTGTTAACTAAGTTAGGTGTAGGGAACAGCCAACTC
AGCTCACTAATTGGTAGCGGCTTGATCACTGGCTACCCTATATTGTATGACTCACAGACT
CAGCTCTTGGGTATACAAGTAAATTTACCCTCAGTCGGAAACCTAAATAATATGCGTGCC
ACCTACCTGGAAACATTATCTGTAAGCACAAACAAAGGGTTTGCCTCAGCACTTGTCCCA
AAGGTGGTGACACAAGTCGGCTCAGTGATAGAAGAACTTGACACCTCATATTGCATAGAG
TCCGATCCGGATTTATATTGTACAAGAATAGTGACGTTCCCCATGTCTCCAGGTATTTAT
TCTTGTTTAAGCGGCAATACGTCAGCTTGCATGTATTCGAAGACTGAGGGGGCACTCACT
ACGCCATATATGGCCCTCAAAGGTTCAGTTATTGCCAATTGTAAGATAACAACATGCAGA
TGTGCAGACCCTCCAGGCATCATATCACAAAATTATGGAGAAGCTGTATCTCTGATAGAC
AGACATTCATGCAATGTCTTATCGCTGGACGGGATAACTCTGAGGCTCAGTGGAGAATTT
GATGCAACTTATCAAAAGAATGTCTCAATATTAGATTCTCAGGTCATCGTGACAGGCAAT
CTTGACATATCAACTGAGCTTGGAAATGTCAACAATTCAATAAGCAGTGCCTTGGACAAG
TTGGCAGAAAGTAACAGCAAGCTAGACAAGGTCAATGTCAGACTCACCAGCACATCCGCC
CTCATTACCTATATTGTTCTAACTGTTGTATCTCTTGTTTCCGGTACACTTAGCCTGGTA
TTAGCATGCTACCTAATGTATAAGCAAAAAGCACAACAAAAGACCCTACTATGGCTTGGG
AATAATACCCTCGATCAGATGAGAGCCACTACAAGAGCATGA
>FJ772466.1 NDV/Chicken-2601-Ivory Coast-2008
ATGGGCTCCAAACCTTCTACCAGGATTCCAGTACCTCTAATGCTGATCATTCGGACTATG
CTGGTATTAAGCTGCGTCTGTCTGACAAACTCCCTTGACGGCAGGCCCCTTGCAGCTGCG
GGGATTGTAATAACAGGAGATAAGGCAGTCAAGATATACACCTCATCTCAGACAGGGTCG
ATCATAGTCAAGTTGCTCCCGAATATGCCCAAGGATAAAGAGGCGTGCGCGAGAGCCCCC
TTAGAGGCATACAACAGAACATTGACCACCTTACTCACTCCCCTTGGCGATTCTATCCAC
AGGATACAAGGGTCTGTGTCCACACCTGGAGGAAGGAGACAAAAGCGTTTTATAGGTGCC
GTTATTGGCAGTGTAGCTCTTGGTGTTGCAACAGCAGCACAGATAACCGCAGCTGCAGCC
CTAATACAAGCCAACCAAAATGCCGCTAACATTCTCCGGCTTAAGGAGAGCATTGCTGCG
ACTAATGAAGCTGTGCATGAGGTCACCAGCGGATTATCACAACTAGCAGTGGCAGTTGGG
AAGATGCAACAGTTTGTTAATGACCAGTTTAATAATACGGCACGAGAATTGGACTGTATA
AAAATTACACAACAGGTCGGTGTAGAACTCAATCTATACCTGACTGAATTGACTACAGTA
TTCGGGCCACAGATTACTTCCCCTGCCTTAACACAGCTGACTATCCAGGCACTGTACAAT
TTAGCTGGTAGCAATATGGACTATTTGTTAACAAAGTTAGGTGTGGGGAACAATCAACTC
AGCTCATTAATTGGTAGTGGCTTGATCACCGGCTACCCTATACTATATGACTCACAGACC
CAGCTCTTGGGCATACAAGTAAATTTACCCTCAATCGGGAACTTAAATAATATGCGTGCC
ACCTACTTGGAGACCTTATCGATAAGCACAACCAAAGGGTTTGCCTCCGCACTTGTTCCG
AAGGTAGTGACACAAATCGGTTCCGTGATAGAGGAACTCGACACCTCATACTGCATAGAG
TCCGATCTGGATTTATATTGTACAAGAATAGTGACATTCCCTATGTCTCCAGGCATTTAT
TCCTGTCTAAGCGGCAATACGTCAGCATGTATGTATTCAAAAACTGAAGGCGCACTTACT
ACGCCATATATAGCCCTCAAAGGCTCAGTCATTGCCAATTGCAAGATGACAACATGCAGA
TGTGCGGACCCTCCAGGTATCATATCGCAGAATTATGGAGAAGCTGTATCTCTGATAGAC
AGACATTCATGCAATGTCTTATCATTGGACGGGGTAACTCTGAGGCTCAGTGGAGAATTT
GATGCAACTTATCAAAAGAATATCTCAATATTAGATTCTCAAGTCATCGTGACAGGCAAT
CTCGATATATCAACTGAGCTTGGAAATGTCAACAATTCCATAAGCAATGCCTTGGATAAG
TTGGCAGAAAGTAACAGCAAGCTAGACAAAGTCAATGTCAGACTGACCAGCACATCTGCT
CTCATTACCTATATTGTTCTAACTGTCATATCCCTTGCTTTCGGTATAATTAGCTTGATT
TTAGCATGCTACCTGATGTATAAACAAAAAGCACAACAGAAGACCTTACTATGGCTCGGG
AACAATACCCTTGATCAGATGAGGGCCAATACAAGAGCATGA
>FJ772455.1 NDV/Avian-1532-14-Mauritania-2006
ATGGGCTCCAAACCTTCTACCAGGTCACCTGTACCCCTAATGCTGATCACTCGGATTATG
CTGATATTAGGCTGTATCTGTCTGACAAACTCCCTTGACGGCAGGCCTCTTGCAGCTGCG
GGGATTGTAATAACAGGAGACAAGGCAGTCAAGATATACACCTCATCTCAGACAGGGTCA
ATCATAGTCAAGTTGCTCCCAAACATGCCCAAGGACAAAGAGGCATGCGCAAAAGCCCCC
TTAGAGGCATACAACAGAACATTGACCACCTTACTCACTCCCCTTGGCGATTCCATCCAA
AGGATACAAAGGTCTGTGTCCACATCTGGAGGGAGGAGACAAAAGCGCTTTATAGGTGCC
GTAATTGGCAGTGTAGCTCTTGGTGTTGCAACAGCAGCACAGATAACAGCAGCCGCGGCC
CTAATACAAGCCAACCAGAATGCTGCCAACATCCTCCGGCTTAAGGAGAGCATTGCTGCA
ACCAATGAAGCTGTGCATGAGGTCACCAGCGGATTATCACAACTAGCAGTGGCAGTTGGG
AAGATGCAACAGTTTATTAATGACCAGTTTAATAATACGGCGCGAGAATTGGACTGTATA
AAAATTACACAGCAGGTCGGTGTGGAACTCAACTTATACCTAACTGAATTGACTACAGTA
TTCGGGCCACAGATTACTTCCCCTGCCTTAACACAGCTAACTATCCAGGCACTTTATAAT
TTAGCTGGTAGCAATATGGACTACTTGTTAACAAAGTTAGGTGTAGGAAACAGTCAACTC
AGCTCATTAATTGGTAGCGGCTTGATCACCGGTTACCCTATATTGTATGACTCACAAACC
CAGCTCTTGGGCATACAAGTAAATTTACCCTCAGTCGGGAACTTAAATAATATGCGTGCC
ACCTACTTGGAGACCTTGTCGGTAAGCACAACCAAAGGGTTTGCCTCCGCACTTGTCCCG
AAGGTAGTGACACAAGTCGGTTCAGTGATAGAGGAACTCGACACCTCATACTGCATAGAG
TCCGACCTGGATTTATATTGTACAAGAATAGTGACATTCCCTATGTCTCCAGGCATTTAT
TCCTGTTTAAGCGGCAATACGTCAGCGTGTATGTATTCAAAGACTGAAGGCGCACTCACT
ACGCCATATATGGCACTCAAAGGCTCAGTTATTGCCAATTGCAAGATAACAACGTGTAGA
TGTGCGGACCCTCCAGGTATCATATCGCAGAATTATGGAGAAGCTGTATCTCTGATAGAT
AGACATTCATGCAATGTCTTATCATTGGACGGGGTAACTCTGAGGCTCAGCGGAGAATTT
GATGCGACTTATCAGAAGAATATCTCAATATTAGATTCTCAAGTCATCGTGACAGGCAAT
CTCGATATATCAACTGAGCTTGGAAATGTCAACAATTCAATAAGCAATGCCTTAGACAAG
TTGGCAGAAAGTAACAGCAAGTTAGACAAAGTCAATGTCAGACTGACCAGCACGTCTGCT
CTCATTACCTATATTGTTCTAACTGTCATATCCCTTGTTTTCGGTACACTTAGCTTGATT
TTAGCATGCTACTTGATGTATAAACAAAAAGCACAACAGAAGACCCTACTATGGCTTGGG
AACAATACCCTTGATCAGATGAGAGCCAATACAAGAGCATGA
>FJ772452.1 NDV/Chicken-1377-8-Niger-2006
ATGGGCTCCAAACCTTCTACCAGGATCCTAGTACCCTTGAAGTTGATCGCTCGGATTATG
CTGTTGCTAAGCTGCATATGTCTGACAAGCTCCCTTGATGGCAGGCCTCTTGCAGCTGCA
GGGATTGTAATAACAGGGGATAAGGCAATCAAGATATACACCTCATCTCAGACCGGATCC
ATCATTGTCAAGCTTCTCCCGAATATGCCCAAGGACAAGGAAGCGTGTGCAAGAGCCCCA
TTAGAGGCATACAACAGAACACTAACCACCTTACTCACTCCTCTTGGTGAATCCATCCGC
AGGATACAAGGGTCTGTCTCCACATCTGGAGGAAGACGACAGAAACGCTTTATAGGTGCA
GTCATTGGCAGTGTAGCTCTCGGGGTTGCAACAGCGGCACAGATAACAGCAGCTGCGGCT
CTGATACAAGCCAACCAGAATGCCGCCAACATCCTCCGGCTTAAGGAGAGCATTGCTGCA
ACCAATGAAGCTGTGCATGAGGTCACTGACGGATTATCACAACTAGCAGTGGCAGTTGGG
AAGATGCAACAGTTTGTTAATGATCAGTTCAATAATACGGCGCGAGAACTGGACTGTATA
AAAATTACACAACAGGTTGGTGTAGAACTCAACCTATACTTAACTGAACTGACTACAGCA
TTCGGGCCACAGATTACTTCTCCTGCCTTAACACAGCTGACCATCCAGGCACTTTATAAT
TTAGCTGGTGGCAATATGGATTACTTGTTAACTAAGTTAGGTGTAGGAAATAATCAACTC
AGCTCATTAATTGGTAGCGGGTTGATCACTGGCTACCCTATACTGTATGACCCACAGACT
CAACTCTTGGGCATACAAGTAAATTTACCCTCAGTCGGGAACCTAAATAATATGCGTGCC
ACCTATTTGGAGACCCTATCAGTTAGCACAACCAAGGGTTTTGCCTCAGCACTTGTCCCG
AAGGTAGTGACACAAGTCGGTTCTTTGATAGAAGAACTCGACACCTCATACTGCATTGAG
TCCGATCTAGACCTATATTGTACAAGAATATTGACATTTCCCATGTCCCCAGGTATTTAT
TCTTGTTTAAACGGCAATACGTCAGCTTGTATGTACTCAAAGACTGAAGGCGCACTCACT
ACGCCATATATGGCCCTCAAAGGCTCCGTTATAGCCAATTGTAAGATAACAACATGTAGA
TGTGCAGACCCTCCAGGTATCATCTCGCAGAACTATGGAGAAGCTGTATCCCTGATAGAC
AGACATTTATGCAATGTCCTATCATTGGACGGGATAACGCTGAGGCTCAGCGGAGAATTT
GATGCAACTTATCAAAGGAATATCTCAATACTAGATTCTCAGGTCATCGTGACAGGCAAT
CTGGATATATCAGCTGAGCTTGGGAATGTCAACAATTCAATAAGCAACGCCCTGGACAAG
TTAGCAGAAAGTAACAACAAGCTAGACAAAGTCAACGTCAGACTAACCAGTGCATCTGTT
CTCATTACCTATATTGTTCTAACTGGTTTGTCTCTCGTGTTCGGTACACTTAGCCTGGTC
TTAGCATGCTACTTGATGTATAAGCAAAAGGCACAACAAAAGACCCTACTATGGCTTGGG
AATAATACCCTCGATCAGATGAGAGCCGTGACAAGAGCATAA
>FJ772449.1 NDV/Avian-913-33-Nigeria-2006
ATGGGCTCTAAACCTTCTACCAGGACTCCAGTATCCCTGATGCCTATTGTCCAGATTATG
CTGGTACTAAGCTGTGTCTATATGACAAGCTCCCTTGACGGCAGGCCTCTTGCGGCTGCA
GGAATTGTAATAACAGGAGATAAGGCAGTCAAGATCTACACCTCATCCCAGACAGGGTCG
ATCATAGTCAAGTTACTCCCGAATATGCCCAAGGATAAAGAGGCGTGTGCAAAAGCCCCA
TTAGAGGCATACAACAGAACATTAACCACCTTACTCACTCCTCTTGGCGATTCCATCCAC
AGGATACAAGGGTCTGCGTCTACATCTGGAGGGAGGAGACAGAAACGCTTTATAGGTGCC
GTTATTGGCAGTGTAGCTCTTGGGGTTGCAACAGCAGCACAGATAACAGCAGCTGCGGCC
CTAATACAAGCCAACCAAAATGCTGCCAACATCCTCCGGCTTAAGGAGAGCATTGCTGCA
ACCAATGAAGCTGTGCATGAGGTCACCGACGGATTATCACAACTAGCAGTGGCGGTCGGG
AAGATGCAACAGTTTGTAAATGACCAGTTTAATAATACAGCGCGAGAATTGGACTGTATA
AAAATTACACAGCAGGTTGGTGTAGAACTCAATCTATACTTAACTGAGTTGACTACGGTA
TTCGGGCCACAGATTACTTCCCCTGCCTTAACACAGCTGACTATTCAGGCGCTTTATAAT
TTAGCTGGTGGCAATATGGACTATTTGTTAACTAAGTTAGGTGTAGGGAACAGCCAACTC
AGCTCCCTAATTGGTAGCGGCTTGATCACTGGCTACCCTATATTGTATGACTCACAGACT
CAGCTCTTGGGTATACAAGTAAATTTACCCTCAGTCGGAAACCTAAATAATATGCGTGCC
ACCTACCTGGAAACTTTATCAGTAAGCACAAACAAAGGGTTTGCCTCAGCACTTGTCCCA
AAGGTGGTGACACAAGTCGGTTCCGTGATAGAAGAACTTGACACCTCATATTGCATAGAG
TCCGATCTGGATTTATATTGTACAAGAATAGTGACGTTCCCCATGTCTCCAGGTATTTAT
TCTTGTTTAAGCGGCAATACGTCAGCTTGCATGTATTCTAAGACTGAGGGGGCACTCACT
ACGCCATATATGGCCCTCAAAGGCTCAGTTATTGCCAATTGTAAGATAACAACATGCAGA
TGTGCAGACCCTCCAGGCATCATATCGCAAAATTATGGAGAAGCTGTATCTCTGATAGAC
AGACATTCATGCAATGTCTTATCGCTGGACGGGATAACTCTGAGGCTCAGTGGAGAATTT
GATGCAACTTATCAAAAGAATGTCTCAATACTAGATTCTCAGGTCATCGTGACAGGCAAT
CTTGACATATCAACTGAGCTTGGAAATGTCAACAATTCAATAAGCAGTGCCTTGGACAAG
TTGGCAGAAAGTAACAGCAAGCTAGACAAGGTCAATGTCAGACTCACCAGCACATCCGCC
CTCATTACCTATATTGTTCTAACTGTTGTATCTCTTGTTTTCGGTACACTTAGCCTGGTA
TTAGCATGCTACCTAATGTGTAAACAAAAAGCACAACAAAAGACCCTACTATGGCTTGGG
AATAATACCCTTGATCAGATGAGAGCCACTACAAGAGCATGA
>KJ958913.1 APMV-1/Ethiopia/13VIR3936-1/2012
ATGGGCTCCAGATCTTCTACCAGAATCCCAGCACCTGTGACGCTGACTGCCCAAATTATG
TTGATATTGAGCTGTATCTGTCCGACAAACCCTCTTGACGGCAGGTCTCTTGCAGCTGCA
GGAATTGTGGTAACAGGAGACAAAGCAGTTAATATATACACCTCATCTCAGACGGGATCA
ATCATAGTCAAGTTGCTCCCAAACATGCCCAGAGACAAAGAGGCATGTGCAAAAGCCCCA
TTAGAAGCATACAACAGAACACTGACCGCTTTACTCACCCCTCTCGGCGACTCCATCCGC
AGGATACAGGGGTCCGCATCCAAGTCAGGAGGAAGGAGACAGAAACGCTTCGCAGGTGCC
ATTATTGGCAGTGTAGCTCTCGGGGTCGCAACATCAGCACAGATAACAGCAGCTGCAGCC
TTAATACAAGCCAACCAGAATGCTGCTAACATCCTTCGGCTTAAGGAGAGCATTGCTGCC
ACCAATGAAGCTGTGCATGAAGTCACTGACGGATTATCACAACTAGCTGTGGCAGTTGGT
AAGATGCAGCAGTTTATTAATGACCAATTCAATAATACGGCGCGGGAACTGGACTGTATG
AAAATTACCCAACAAGTCGGTGTAGAACTCAACCTATACCTAACTGAACTGACTACAGTG
TTTGGGCCGCAAATCACCTCCCCTGCCCTAACTCAGCTGACTATCCAGGCACTTTATAAT
TTAGCTGGTGGCAATATGGATTACTTGCTGACTAGGTTAGGCGTGGGGAACAATCAACTT
AGCTCATTAATAAGTAGTGGCTTGATCACAGGCCATCCTATACTGTATGACTCACAGACT
CAGCTCCTGGGCATACAAGTAAATTTACCCTCAGTCGGGAACCTCAATAATATGCGTGCC
ACCTACTTGGAGACTATATCCGTAAGCACGACCAAGGGGTTTGCCTCAGCACTCGTCCCA
AAGGTAGTGACGCAAGTCGGCTCCGTGATAGAAGAACTCGACACTTCACACTGTATAGAG
TCTGAACTGGATTTATATTGTACAAGAATAGTGACATTCCCCATGTCCCCTGGCATTTAT
TCCTGTCTGAGCGGCAACACATCGGCTTGCATGTACTCAAAGACTGAAGGTGCACTCACT
ACGCCATATATGACCCTCAAAGGCTCAGTTATTGCCAATTGCAAAATAACAACATGTAGG
TGCGCAGACCCCCCAAGTATCATATCGCAAAACTATGGAGAAGCTGTGTCTCTGATAGAT
AGACATTCATGCAATGTCCTGTCACTAGATGGGATAACTCTGAGGCTCAGTGGGGAGTTT
GATGTGACTTATCAAAAGAATATCTCAATACTAGAATCTCAAGTCATCGTGACCGGCAAT
CTTGATATATCAACCGAGCTAGGAAATGTCAACAATTCAATAAGCAGTGCCCTAGGTAAG
TTAGCGGAGAGTAACAGTAAACTAGACCAAGTCAATGTCAAACTGACCAGCACATCTGCA
CTCATTACCTATATTGCTCTAACCATCATATCTCTTGTCTCCGGTATACTTAGCCTGGGT
TTGGCGTGCTACCTAATGTACAAACAAAAAGCACAACAAAAGACCTTAATATGGCTTGGG
AATAATACCCTTGATCAGATGAGAGCTACTACAAGGACATGA
>KM670001.1 NDV/SD09/14/China
ATGGGCTCCAGACCTTCTACCAAGAACCCAGCACCTATGATGCTGACTATCCGGGTTGCG
CTGGTACTGAGTTGCATCTGTCCGGCAAACTCCATTGATGGCAGGCCTCTTGCAGCTGCA
GGAATTGTGGTTACAGGAGACAAAGCCGTCAACATATACACCTCATCCCAGACAGGATCA
ATCATAGTTAAGCTCCTCCCGAATCTGCCCAAGGATAAGGAGGCATGTGCGAAAGCCCCC
TTGGATGCATACAACAGGACATTGACCACTTTGCTCACCCCCCTTGGTGACTCTATCCGT
AGGATACAAGAGTCTGTGACTACATCTGGAGGGGGGAGACAGGGGCGCCTTATAGGCGCC
ATTATTGGCGGTGTGGCTCTTGGGGTTGCAACTGCCGCACAAATAACAGCGGCCGCAGCT
CTGATACAAGCCAAACAAAATGCTGCCAACATCCTCCGACTTAAAGAGAGCATTGCCGCA
ACCAATGAGGCTGTGCATGAGGTCACTGACGGATTATCGCAACTAGCAGTGGCAGTTGGG
AAGATGCAGCAGTTTGTTAATGACCAATTTAATAAAACAGCTCAGGAATTAGACTGCATC
AAAATTGCACAGCAAGTTGGTGTAGAGCTCAACCTGTACCTAACCGAATTGACTACAGTA
TTCGGACCACAAATCACTTCACCTGCTTTAAACAAGCTGACTATTCAGGCACTTTACAAT
CTAGCTGGTGGAAATATGGATTACTTATTGACTAAGTTAGGTGTAGGGAACAATCAACTC
AGCTCATTAATCGGTAGCGGCTTAATCACCGGTAACCCTATTCTATACGACTCACAGACT
CAACTCTTGGGTATACAGGTAACTCTACCTTCAGTCGGGAACCTAAATAATATGCGTGCC
ACCTACTTGGAAACCTTATCCGTAAGCACAACCAGGGGATTTGCCTCGGCACTTGTCCCA
AAAGTGGTGACACAGGTCGGTTCTGTGATAGAAGAACTTGACACCTCATACTGTATAGAA
ACTGACTTAGATTTATATTGTACAAGAATAGTAACGTTCCCTATGTCCCCTGGTATTTAT
TCCTGCTTGAGCGGCAATACGTCGGCCTGTATGTACTCAAAGACCGAAGGCGCACTTACT
ACACCATACATGACTATCAAAGGTTCAGTCATCGCCAACTGCAAGATGACAACATGTAGA
TGTGTAAACCCCCCGGGTATCATATCGCAAAACTATGGAGAAGCCGTGTCTCTAATAGAT
AAACAATCATGCAATGTTTTATCCTTAGGCGGGATAACTTTAAGGCTCAGTGGGGAATTC
GATGTAACTTATCAGAAGAATATCTCAATACAAGATTCTCAAGTAATAATAACAGGCAAT
CTTGATATCTCAACTGAGCTTGGGAATGTCAACAACTCGATCAGTAATGCTTTGAATAAG
TTAGAGGAAAGCAACAGAAAACTAGACAAAGTCAATGTCAAACTGACTAGCACATCTGCT
CTCATTACCTATATCGTTTTGACTATCATATCTCTTGTTTTTGGTATACTTAGCCTGATT
CTAGCATGCTACCTAATGTACAAGCAAAAGGCGCAACAAAAGACCTTATTATGGCTTGGG
AATAATACTCTAGATCAGATGAGAGCCACTACAAAAATGTGA
>KJ450977.1 NDV?Chicken/Jiangxi/07/2009
ATGGGCTCCAAACCTTCTACCAGGATCCCAGCACCTCTAATGCTGATCACTCGGATTATG
CTGATATTGAGCTGTATCCGTCTGACAAGCTCTCTTGACGGCAGGCCCCTTGCAGCTGCA
GGAATTGTAGTAACAGGAGATAAGGCAGTCAATGTATACACCTCGTCTCAGACAGGGTCA
ATCATAGTCAAGTTGCTCCCGAATATGCCCAGAGATAAGGAGGCATGTGCAAAAGCCCCA
TTGGAGGCATATAACAGAACACTGACTACTCTGCTCACTCCTCTTGGCGACTCCATCCGC
AAGATCCAAGGGTCTGTGTCCACGTCCGGAGGAAGGAGACAAAAACGCTTCATAGGTGCT
GTTATTGGCAGTGTAGCTCTTGGGGTTGCAACAGCGGCACAGATAACAGCAGCTGCGGCC
CTAATACAAGCCAAACAGAATGCCGCCAACATCCTCCGGCTTAAGGAGAGCATTGCTGCA
ACCAATGAAGCTGTGCATGAAGTCACCGACGGATTATCACAACTATCAGTGGCAGTTGGG
AGGATGCAGCAGTTTGTCAATGACCAGTTTAATAATACGGCGCGAGAATTGGACTGTATA
AAAATCACACAACAGGTCGGTGTAGAACTCAACCTATACCTAACTGAATTGACTACAGTA
TTCGGGCCACAGATCACCTCCCCTGCATTAACTCAGCTGACCATCCAGGCACTTTATAAT
TTAGCTGGTAGCAATATGGATTACTTATTAACTAAGTTAGGTATAGGAAACAATCAACTC
AGTTCATTAATTGGTAGCGGCCTGATCACTGGTTACCCTATATTGTATGACTCACATACT
CAACTCTTGGGCATACAAGTAAATTTGCCCTCAGTCGGGAACTTAAATAATATGCGTGCC
ACCTATTTGGAGACCTTATCTGTAAGTACAACCAAAGGATATGCCTCAGCGCTTGTCCCG
AAAGTAGTGACACAAGTCGGTTCTGTGATAGAAGAGCTTGACACCTCATACTGTATAGAG
TCTGATCTGGATTTATATTGTACTAGAATAGTGACATTCCCCATGTCCCCAGGTATTTAT
TCCTGTTTGAGCGGCAACACATCAGCCTGCATGTATTCAAAGACTGAAGGCGCACTCACT
ACGCCATACATGGCCCTTAGAGGCTCAGTTATTGCCAATTGTAAGATAACAACATGCAGA
TGTACGGACCCTCCTGGTATTATATCACAAAATTACGGAGAAGCTGTATCCCTGATAGAT
AGACATTCATGCAATGTCTTATCACTAGACGGAATAACTCTGAGGCTCAGTGGGGAATTT
GATGCAACTTATCAAAAGAACATCTCAATATTAGATTCTCAGGTCATCGTGACAGGCAAT
CTTGATATATCAACTGAACTTGGAAACGTCAACAATTCAGTCAGCAATGCCTTGGATAGG
TTGGCAGAGAGCAACGGCAAGCTAGAAAAAGTCAATGTCAGACTAACTAGCACATCTGCT
CTCATTACCTATATTGTTCTAACTGTCGTTTCCCTAATTTTCGGTGCACTTAGTCTGGTT
TTAGCGTGTTACCTGATGTACAAACAGAAGGCACAACAAAAGACCTTGTTATGGCTTGGG
AATAATACCCTCGATCAGATGAGAGCCACCACAAGAGCATGA
>KF208469.1 NDV/Ch/SD883/13
ATGGGCTCCAAACCTTCCACCAGGATCCCAGCACCTCTGATGCTGATCACCCGGACCATG
CTGATATTGGGCTGTATCCGTCCGACAAGCTCTCTTGACGGCAGGCCTCTTGCAGCTGCA
GGAATTGTAGTAACAGGAGATAAGGCAGTCAATGTATACACTTCGTCTCAGACAGGGTCA
ATCATAGTCAAGTTGCTCCCGAATATGCCCAGGGATAAGGAGGCGTGTGCAAAAGCCCCA
TTAGAGGCATATAACAGAACACTGACTACTTTGCTCACTCCTCTTGGCGACTCCATCCGC
AAGATCCAAGGGTCTGTGTCCACATCTGGAGGAAGGAGACAAAAACGCTTTATAGGTGCT
GTTATTGGCAGTGTAGCTCTTGGGGTTGCAACAGCGGCACAGATAACAGCAGCTGCGGCC
CTAATACAAGCCAACCAGAATGCCGCCAACATCCTCCGGCTTAAGGAGAGCATTGCTGCA
ACCAATGAAGCTGTGCATGAAGTCACCGACGGATTATCACAACTATCAGTGGCAGTTGGG
AAGATGCAGCAGTTTGTCAATGACCAGTTTAATAATACGGCGCGAGAATTGGACTGTATA
AAAATCACACAACAGGTTGGTGTAGAACTCAACCTATACCTAACTGAATTGACTACAGTA
TTCGGGCCACAGATCACCTCCCCTGCATTAACTCAGCTGACCATCCAGGCACTTTATAAT
TTAGCTGGTGGCAATATGGATTACTTATTAACTAAGTTAGGTATAGGGAACAATCAACTC
AGCTCGTTAATTGGTAGCGGCCTGATCACTGGTTACCCTATACTGTATGACTCACAGACT
CAACTCTTGGGCATACAAGTGAATTTACCCTCAGTCGGGAACTTAAATAATATGCGTGCC
ACCTATTTGGAGACCTTATCTGTAAGTACAACCAAAGGATATGCCTCAGCACTTGTCCCG
AAAGTAGTGACACAAGTCGGTTCTGTGATAGAAGAGCTTGACACCTCATACTGTATAGAG
TCCGATCTGGATTTATATTGTACTAGAATAGTGACATTCCCCATGTCCCCAGGTATTTAT
TCCTGTTTGAGCGGCAACACATCAGCTTGCATGTATTCAAAGACTGAAGGCGCACTCACT
ACGCCGTATATGGCCCTTAAAGGCTCAGTTATTGCCAATTGTAAGATAACAACATGTAGA
TGTACAGACCCTCCTGGTATCATATCGCAAAATTATGGAGAAGCTGTATCCCTGATAGAT
AGACATTCGTGCAATGTCTTATCATTAGACGGGATAACTCTAAGGCTCAGTGGGGAATTT
GATGCAACTTATCAAAAGAACATCTCAATACTAGATTCTCAAGTCATCGTGACAGGCAAT
CTTGATATATCAACTGAACTTGGAAACGTCAACAATTCAATCAGCAATGCCTTGGATAGG
TTGGCAGAAAGCAACAGCAAGCTAGAAAAAGTCAATGTCAGACTAACCAGCACATCTGCT
CTCATTACCTATATTGTTCTAACTGTCATTTCTCTAGTTTTCGGTGCACTTAGTCTGGGT
TTAGCGTGTTACCTGATGTACAAACAGAAGGCACAACAAAAGACCTTGCTATGGCTTGGA
AATAATACCCTCGATCAGATGAGAGCCACTACAAGAGCATGA
>KF208470.1 NDV/Ch/SD889/13
ATGGGCTCCAAACCTTCTACCTGGATCCCAGCACCTCTAATGCTGATCACTCGGATTATG
CTGATATTGAGCTGTATCCGTCTGGCAAGCTCTCTTGACGGCAGGCCCCTCGCAGCTGCA
GGAATTGTAGTAACAGGAGATAAGGCAGTCAATGTGTACACCTCGTCTCAGACAGGGTCA
ATCATAGTCAAGTTGCTCCCGAATATGCCCAGAGATAAGGAGGCATGTGCAAAAGCCCCA
TTGGAGGCATATAACAGAACATTGACCACTCTGCTCACTCCTCTTGGCGACTCCATCCGC
AAGATCCAAGGGTCTGTGTCCACGTCCGGAGGAAGGAGACAAAAACGCTTTATAGGTGCT
GTTATTGGCGGTGTAGCTCTTGGGGTTGCAACAGCGGCACAGATAACAGCAGCTGCGGCC
CTAATACAAGCCAAACAGAATGCCGCCAACATCCTCCGGCTTAAGGAGAGCATTGCTGCA
ACCAATGAAGCTGTGCATGAAGTCACCGACGGATTATCACAACTATCAGTGGCAGTTGGG
AAGATGCAGCAGTTTGTCAATGACCAGTTTAATAATACAGCGCGAGAATTGGACTGTATA
AAAATCACACAACAGGTCGGTGTAGAACTCAACCTATACCTAACTGAATTGACTACAGTA
TTCGGGCCACAGATCACCTCCCCTGCATTAACTCAGCTGACCATCCAGGCACTTTATAAT
TTAGCTGGTGGCAATATGGATTACTTATTAACTAAGTTAGGTATAGGAAACAATCAACTC
AGTTCATTAATTGGTAGCGGCCTGATCACTGGTTACCCTATACTGTATGACTCACATACT
CAACTCTTGGGCATACAAGTAAATCTGCCCTCAGTCGGGAACTTAAATAATATGCGTGCC
ACCTATTTGGAGACCTTATCCGTAAGTACAACCAAAGGATATGCCTCAGCACTTGTCCCG
AAAGTAGTGACACAAGTCGGTTCTGTGATAGAAGAGCTTGACACCTCATACTGTATAGAG
TCCGATCTGGATTTATATTGTACTAGAATAGTGACATTCCCCATGTCCCCAGGTATTTAT
TCCTGTTTGAGCGGCAACACATCAGCTTGCATGTATTCAAAGACTGAAGGCGCACTCACT
ACGCCGTATATGGCCCTTAGAGGCTCAGTTATTGCCAATTGTAAGATAACAACATGCAGA
TGTACAGACCCTCCTGGTATCATATCGCAAAATTACGGAGAAGCTGTATCCCTGATAGAT
AGACATTCATGCAATGTCTTATCACTAGACGGAGTAACTCTGAGGCTCAGTGGGGAATTT
GATGCAACTTATCAAAAGAACATCTCAATATTAGATTCTCAGGTCATCGTGACAGGCAAT
CTTGATATATCAACTGAACTTGGAAACGTCAACAATTCAATCAGCAATGCCTTGGATAGG
TTGGCAGAAAGCAACAGCAAGCTAGAAAAAGTCAATGTCAGACTAACTAGCACATCTGCT
CTCATTACCTATATTGTTCTAACTGTCATTTCCCTAATTTTCGGTGCACTTAGTCTGGTT
TTAGCGTGTTACCTGATGTACAAACAGAAGGCACAACAAAAGACCTTGCTATGGCTTGGG
AATAATACCCTTGATCAGATGAGAGCCACCACAAGAGCATGA
>HF969177.1 NDV/Chicken/Nigeria/NIE10-409/2011
ATGGGCTCCAAACCTTCTACCAGGATCCTAGTACCCTTGATGCCGATCACTCTGATTATG
CTGATGCCAAGCTGCATATGTCTGACAAGCTCCCTTGACGGCAGGCCTCTTGCAGCTGCA
GGGATTGTAATAACAGGAGATAAGGCAATCAAGATATATACCTCATCTCAGACCGGGTCC
ATCATAGTCAAGTTGCTCCCGAACATGCCCAAGGACAAGGAAGCGTGTGCAAGAGCCCCA
CTAGAGGCATACAATAGAACACTAACCGCCTTACTCACTCCTCTTGGTGATTCCATCCGC
AGGATACAAGGGTCTGTGTCCACATCTGGAGGAAGACGACGGAAACGTTTTGTAGGTGCA
GTTATTGGTAGTGTAGCTCTTGGGGTTGCAACAGCAGCACAGGTAACAGCAGCTGCGGCT
CTGATACAAGCTAACCAGAATGCCGCCAACATCCTCCGGCTTAAGGAGAGCATTGCCGCA
ACCAATGAAGCTGTGCATGAGGTCACCGACGGATTATCGCAACTAGCAGTGGCAGTCGGG
AAGATGCAACAGTTTGTTAATGAGCAGTTTAACAATACGGCACGAGAACTGGACTGCATA
AAAATTACCCAACAGGTTGGTGTAGAACTCAACTTATACCTAACTGAGTTGACTACAGCA
TTCGGGCCACAGATTACCTCCCCTGCCTTAACACGGCTGACCATCCAGGCACTTTATAAT
TTAGCTGGTGGCAATATGGACTACCTGTTAACTAAGTTAGGTGTAGGGAATAATCAACTC
AGCTCATTGATTGGTAGCGGCTTGATCACCGGCTACCCCATACTGTATGACCCGCAGACT
CAACTCTTGGGCATACAAGTAAATTTACCCTCGGTTGGGAACCTAAATAACATGCGTGCC
ACCTATTTAGAGACCTTATCAGTTAGCACAACCAAAGGGTTTGCCTCAGCACTTGTCCCG
AAGGTGGTGACACAAGTCGGTTCCGTGATAGAAGAACTCGACACCTCATACTGCATAGAG
TCCGATCTAGACTTATATTGTACAAGAATAGTGACATTCCCCATGTCTCCGGGTATTTAT
TCCTGTTTAAGTGGCAATACGTCAGCTTGTATGTATTCAAAGACTGAAGGCGCGCTCACT
ACGTCATATATGACCCTCAAAGGCTCCGTTATAGCTAATTGTAGGATAACAACATGTAGA
TGTGCAGACCCTCCAGGTATCATCTCGCAGAACTATGGGGAAGCTGTATCCTTGATAGAC
AGGCATTCATGCAATGTCCTATCATTGGACGGGATAACGCTGAGGCTCAGCGGAGAATTT
GATGCAACTTATCAAAGAAATATCTCAATACTGGATTCTCAGGTCATCGTGACAGGCAAT
CTCGACATATCAGCTGAGCTTGGGAATGTCAACAATTCAATAAGCAACGCCCTGGACAAG
TTGGCAGAAAGTAACAACAAGCTAGACAAAGTCAACGTAAGACTAACCAGTGCATCTGCT
CTCATTACCTATATTGTTCTAACTGGTTTGTCTCTCATGTTCGGTACACTTAGCCTGGTT
TTAGTGTGCTACTTGATGTATAAGCAAAAGGCACAACAAAAGACCCTAATATGGCTTGGA
AATAATACCCTCGATCAGATGAGAACCGCGACAAGAGCATAA
>HF969176.1 NDV/Chicken/Nigeria/NIE10-310/2011
ATGGGCTCTAAACCTTCTACCAGGACTCCAGTATCCCTGATGCCTACTGTCCAGATTATG
CTGGTACTAAGCTGTGTCTATATGACAAGCTCCCTTGACGGCAGGCCTCTTGCGGCTGCA
GGAATTGTAATAACAGGAGATAAGGCAGTCAAAATCTACACCTCATCTCAGACAGGGTCG
ATCATAGTCAAGTTACTCCCGAATATGCCCAAGGATAAAGAGGCGTGTGCAAAAGCCCCA
TTAGAGGCATACAACAGAACATTAACTACCTTACTCGCTCCTCTTGGCGATTCCATCCAC
AGGATACAAGGGTCTGCGTCTAAATCTGGAGGGAGGAGGCGGAAACGCTTCATAGGTGCC
GTTATTGGCAGTGTGGCTCTTGGGGTTGCAACAGCAGCGCAGGTAACAGCAGCTGCAGCC
CTAATACAAGCCAACCAGAATGCTGCCAACATCCTCCGGCTTAAGGAGAGCATTGCTGCA
ACCAATGAAGCTGTGCATGAGGTCACTGACGGATTATCACAACTAGCAGTGGCGGTCGGG
AAGATGCAACAGTTTGTAAATGACCAGTTTAATAATACAGCGCGAGAATTGGACTGTATA
AAAATCACACAGCAGGTTGGTGTAGAACTCAATCTATACTTAACTGAATTGACTACAGTA
TTCGGGCCACAGATTACTTCCCCTGCCTTAACACAGCTGACTATTCAGGCGCTTTATAAT
TTAGCTGGTGGCAATATGGACTACCTGTTAACTAAGTTAGGTGTAGGGAACAGCCAACTC
AGCTCACTAATTGGTAGCGGCTTGATCACTGGCTACCCTATATTGTATGACTCACAGACT
CAGCTCTTGGGTATACAAGTAAATTTACCCTCAGTCGGAAACCTAAATAATATGCGTGCC
ACCTACCTGGAAACATTATCAGTAAGCACAAACAAAGGGTTTGCCTCAGCACTTGTCCCA
AAGGTAGTGACACAAGTCGGTTCCGTGATAGAAGAACTTGACACCTCATATTGCATAGAG
TCCGATCTGGATTTATATTGCACAAGAATAGTGACGTTTCCCATGTCTCCAGGTATTTAT
TCTTGTTTGAGCGGCAATACGTCAGCTTGCATGTATTCGAAGACTGAGGGGGCACTCACT
ACGCCATATATGGCCCTCAAAGGCTCAGTTATTGCCAATTGTAAGATAACAACATGCAGA
TGTGCAGACCCTCCCAGGATCATATCGCAAAATTATGGAGAAGCTGTATCTCTGATAGAC
AGACATTCATGCAATGTCTTATCGCTGGACGGGATAACTCTGAGGCTCAGTGGAGAATTT
GATGCAACTTATCAAAAGAATGTCTCAATACTAGATTCTCAGGTCATCGTGACAGGCAAT
CTTGACGTATCAACTGAGCTTGGAAATGTCAACAATTCAATAAGCAATGCCTTGGACAAG
TTGGCAGAAAGTAACAGCAAGCTAGACAAGGTCAATGTCAGACTCACCAGCACATCCGCC
CTCATTACCTATATTGTTCTAACTGTTGTATCTCTTGTTTTCGGTACACTTAGCCTGGTA
TTAGCATGCTACCTAATGTATAAACAAAAAGCACAACAAAAGACCCTGCTATGGCTTGGG
AATAATACCCTTGATCAGATGAGAGCCACTACAAGAGCATGA
>HF969173.1 NDV/Chicken/Nigeria/NIE10-302/2011
ATGGGCTCCAAACCTTCTACCAGGATCCCAGTACCCCTGATGCCGATCACTCTGATTATG
CTGATGCCAAGCTGCATATGTCTGACAAGCTCCCTTGACGGCAGGCCTCTTGCAGCTGCA
GGGATTGTAATAACAGGAGATAAGGCAATCAAGATATATACCTCATCTCAGACCGGATCC
ATCATAGTCAAGTTGCTCCCGAACATGCCCAAGGACAAGGAAGCGTGTGCAAGAGCCCCA
CTAGAGGCATACAATAGAACACTAACCGCCTTACTCACTCCTCTTGGTGATTCCATCCGC
AGGATACAAGGGTCTGTGTCCACATCTGGAGGAAGACGACGGAAACGTTTTGTAGGTGCA
GTTATAGGTAGTGTAGCTCTTGGGGTTGCAACAGCAGCACAGGTAACAGCAGCTGCGGCT
CTGATACAAGCTAACCAGAATGCCGCCAACATCCTCCGGCTTAAGGAGAGCATTGCCGCA
ACCAATGAAGCTGTGCATGAGGTCACCAACGGATTATCGCAACTAGCAGTGGCAGTCGGG
AAGATGCAACAGTTTGTTAATGATCAGTTTAACAATACGGCACGAGAACTGGACTGCATA
AGAATTACCCAACAGGTTGGTGTAGAACTCAACTTATACCTAACTGAGTTGACTACAGCA
TTCGGGCCACAGATTACCTCCCCTGCCTTAACACGGCTGACCATCCAGGCACTTTATAAT
TTAGCTGGTGGCAATATGGACTACCTGTTAACTAAGTTAGGTGTAGGGAATAATCAACTC
AGCTCATTGATTGGTAGCGGCTTGATCACCGGCTACCCCATACTGTATGACCCACAGACT
CAACTCTTGGGCATACAAGTAAATTTACCCTCGGTGGGGAACCTAAATAACATGCGTGCC
ACATATTTAGAGACCTTATCAGTTAGCACAACCAAAGGGTTTGCCTCAGCACTTGTCCCG
AAGGTGGTGACACAAGTCGGTTCCGTGATAGAAGAACTCGACACCTCATACTGCATAGAG
TCTGATCTAGACTTATATTGTACAAGAATAGTGACATTCCCCATGTCTCCGGGTATTTAT
TCCTGTTTAAGTGGCAATACGTCAGCTTGTATGTACTCAAAGACTGAAGGCGCGCTCACT
ACGCCATATATGACCCTCAAAGGCTCCGTTATAGCTAATTGTAAGATAACAACATGTAGA
TGTGCAGACCCTCCAGGTATCATCTCGCAGAACTATGGGGAAGCTGTATCCTTGATAGAC
AGGCATTCATGCAATGTCCTATCATTAGACGGGATAACGCTGAGGCTCAGCGGAGAATTT
GATGCAACTTATCAAAGAAATATCTCAATACTGGATTCTCAGGTCATCGTGACAGGCAAT
CTCGACATATCAGCTGAGCTTGGGAATGTCAACAATTCAATAAGCAATGCCCTGGACAAG
TTGGCAGAAAGTAACAACAAGCTAGACAAAGTCAACGTAAGACTAACCAGTGCATCTGCT
CTCATTACCTATATTGCTCTAACTGGTCTGTCCCTCATGTTCGGTACACTTAGCCTGGTT
TTAGTGTGCTACTTGATGTATAAGCAAAAGGCACAACAAAAGACCCTAATATGGCTTGGA
AATAATACCCTCGATCAGATGAGAACCGCGACAAGAGCATAA
>HF969138.1 NDV/Chicken/Nigeria/NIE08-2224/2009
ATGGGCTCCAAACCTTCTACCAGGACTCCAGTATCCCTGATGCCTATTGTCCAGATTGTG
CTGGTACTAAGCTGTGTCTATATGACAAGCTCCCTTGACGGCAGGCCTCTTGCGGCTGCA
GGAATTGTAATAACAGGAGATAAGGCAGTCAAGATCTACACCTCATCCCAGACAGGGTCG
ATCATAGTCAAGTTACTCCCAAATATGCCCAAGGATAAAGAGGCGTGTGCAAAAGCCCCA
CTAGAGGCGTACAACAGAACATTAACCACCTTACTCACTCCTCTTGGCGACTCCATCCGC
AGGATACAAGGGTCTACGTCTACATCTGGAGGGAGGAGACAGAAACGCTTTATAGGTGCC
GTCATTGGCAGTGTAGCTCTTGGGGTTGCAACAGCAGCACAGATAACAGCAGCCGCGGCC
CTAATACAAGCCAACCAGAATGCTGCCAACATCCTTCGGCTTAAGGAGAGCATTGCTGCA
ACCAATGAAGCTGTTCATGAGGTCACCGACGGATTATCACAACTAGCAGTGGCGGTCGGG
AAGATGCAACAGTTTGTAAATGACCAGTTTAATAATACAGCGCGAGAATTGGACTGCATT
AAAATTACACAGCAGGTTGGTGTAGAACTCAATCTATACCTAACTGAATTGACTACAGTA
TTCGGGCCACAGATTACTTCCCCTGCCTTGACACAGCTGACTATTCAGGCGCTTTATAAT
TTAGCTGGTGGCAATATGGACTACTTGTTAACTAAGTTAGGTGTAGGGAACAGCCAACTC
AGCTCACTAATTGGTAGCGGCTTGATCACTGGCTACCCTATATTGTATGACTCACAGACT
CAGCTCTTGGGTATACAAGTAAATTTACCCTCAGTCGGAAACCTAAATAATATGCGTGCC
ACCTACCTGGAAACGTTATCAGTAAGCACAAACAAAGGGTTTGCCTCAGCACTTGTCCCA
AAGGTGGTGACACAAGTCGGTTCCGTGATAGAAGAACTTGACACCTCATATTGCATAGAG
TCCGATCTGGATTTATATTGTACAAGAATAGTGACGCTCCCCATGTCTCCAGGTATTTAT
TCTTGTTTAAGCGGCAATACGTCAGCTTGCATGTATTCGAAGACTGAGGGGGCACTCACT
ACGCCATATATGGCCCTCAAAGGCTCAGTTATTGCCAATTGTAAGATAACAACATGCAGA
TGTGCAGACCCTCCAGGCATCATATCGCAAAATTATGGAGAAGCTGTATCTCTGATAGAC
AGACATTCATGCAATGTCTTATCGCTGGACGGGATAACTCTGAGGCTCAGTGGAGAATTT
GATGCAACTTATCAAAAGAATGTCTCAATACTAGATTCTCAGGTCATCGTGACTGGCAAT
CTTGACATATCAACTGAGCTTGGAAATGTCAACAATTCAATAAGCAGTGCCTTGGACAAG
TTGGCAGAAAGTAACAGCAAGCTAGACAAGGTCAATGTCAGACTCACCAGCACATCTGCC
CTCCTTACCTATATTGTTCTAACTGTTGTATCTCTTGTTTTCGGTACACTTAGCCTGGTA
TTAGCATGCTACCTAATGTATAAACAAAAAGCACAACAAAAGACCCTACTATGGCTTGGG
AATAATACCCTTGATCAGATGAGAGCCACTACAAGAGCATGA
>HF969125.1 NDV/CAR/CAF 09-014/2008
ATGGGCTCCAAACCTTCTACCTGGACCTCAATATCCCTGATACTTACCATCCGGATTACG
CTGATATTAAGCTGTGTCTGCATGACAAGCTCCCTTGACGGCAGGCCCCTTGCGGCTGCA
GGGATTGTAGTAACAGGAGACAAGGCAGTCAAGATATACACCTCATCCCAGACAGGGTCA
ATCATAGTCAAGTTGCTCCCGAATATGCCTAAGGATAAAGAGACGTGTGCAAAGACCCCG
TTAGAGGCATACAACAGGACATTAACTACCCTACTCACTCCTCTTGGCGATTCCATCCGT
AAGATACAAGGGTCTGTATCTACATCTGGAGGAAGGAGACAGAAACGCTTTATAGGTGCC
GTTATTGGCAGTGTAGCTCTTGGGGTTGCGACAGCAGCACAGATAACAGCAGCTGCGGCC
CTAATACAAGCCAACCAGAATGCTGCCAATATCCTTCGGCTTAAGGAGAGCATTGCTGCA
ACCAATGAAGCCGTACATGAGGTCACCGACGGATTGTCACAGCTAGCAGTGGCGGTTGGG
AAGATGCAACAGTTTGTAAATGACCAGTTTAATAATACGGCGCGAGAATTAGACTGTATA
AAAATTGCACAGCAAGTCGGTGTAGAACTCAATCTATACCTAACTGAGTTGACTACGGTA
TTCGGGCCTCAGATTACTTCCCCCGCTTTAACACAGCTGACTATTCAGGCACTTTATAAT
TTAGCTGGTGGCAATATGGACTACTTGTTAACTAAGTTAGGTGTAGGGAACAACCAACTC
AGCTCACTAATTGGTAGCGGCTTAATCACGGGCTATCCTATATTGTATGACTCACAGACT
CAACTCCTGGGCATACAAGTAAATTTACCTTCAGTTGGAAATCTAAATAATATGCGTGCC
ACCTACCTGGAGACATTATCAGTAAGCACAACCAAAGGGTTTGCATCAGCACTTGTCCCG
AAGGTGGTGACACAAGTCGGTTCCGTGATAGAAGAACTTGACACCTCATACTGCATAGAG
TCCGATCTGGATTTATATTGTACAAGAATAGTGACGTTCCCTATGTCCCCAGGCATTTAT
TCTTGTTTAAGCGGCAATACATCAGCTTGCATGTATTCGAAGACTGAGGGGGCACTCACT
ACGCCATATATGACCCTCAAAGGCTCAGTCATTGCTAATTGTAAGATAACAACATGTAGA
TGTGCAGACCCTCCAGGTATCATATCACAAAATTATGGAGAAGCTGTATCTCTGATAGAC
AGACATTCATGCAATGTCTTATCATTGGACGGGATAACTCTGAGGCTCAGTGGAGAATTT
GATGCAACTTATCAAAAGAATGTCTCAATACAGGATTCTCAAGTCGTCGTGACAGGCAAT
CTCGATATATCAACTGAGCTTGGGAGTGTCAACAATTCAATAAGCAACGCCTTGGACAAG
TTGGCAGAAAGTGACAGCAAGCTAGACAAAGTCAATGTCAGACTCACCAGCACATCTGCC
CTTATTACCTATATTGTTCTAACTGTTGTATCCCTTGTTTTCGGTACACTTAGCCTAGTA
TTAGCATGCTACCTAATGTACAAACAAAAAGCACAACAAAGGACCCTACTATGGCTTGGG
AATAATACCCTTGATCAGATGAGAGCCTCTTCAAGAGCATGA
>KU200247.1 NDV/Pigeon/China/Heilongjiang/TL03/2015
ATGGGCTTTCCACCTTCTACCAGGATCCCAGCACCTCTGTTGCTGATCACTCGGATTATG
TTGATATTGAGCTGTATCCGTCTGACAAGCTCTCTTGACGGCAGGCCTCTTGCAGCTGCA
GGAATTGTAGTAACAGGAGATAAGGCAGTCAATGTATACACCTCGTCTCAGACAGGGTCA
ATCATAGTCAAGTTGCTCCCAAATATGCCCAAGGATAAGGAGGCGTGTGCAAGAGCTCCA
TTAGAGGCATATAACAGAACACTGACTACTCTGCTCACTCCTCTTGGCGACTCCATCCGC
AAGATCCAAGGGTCTGTGTCCACGTCTGGAGGAAGGAGACAAAAACGCTTTATAGGTGCC
GTTATTGGCAGTGTAGCTCTTGGGGTTGCAACAGCGGCACAGATAACAGCAGCCGCGGCC
CTAATACAAGCTAACCAGAATGCCGCCAACATCCTCCGGATTAAGGAGAGCATTGCTGCA
ACCAATGAAGCTGTGCATGAAGTCACCGACGTATTATCACAGCTATCAGTGGCAGTTGGG
AAGATGCAGCAGTTTGTCAATGACCAGTTTAATAATACGGCGCGAGAATTGGACTGTATA
AAAATCACACAACAGGTTGGTGTAGAACTCAACCTATACCTAACTGAATTGACTACAGTA
TTCGGGCCACAGATCACCTCCCCTGCATTAACTCAGCTGACCATCCAGGCACTTTATAAT
TTAGCTGGTGGCAATATGGATTACTTATTAACTAAGTTGGGTATAGGGAACAATCAACTC
AGCTCATCAATTGGTAGCGGCCTGATCACTGGTTACCCTATACTGTATGACTCACAGACT
CAACTCTTGGGCATACAAGTGAATTTGCCCTCAGTCGGGAACTTAAATAATATGCGTGCC
ACCTATCTGGAGACCTTATCTGTAAGTACAACCAAAGGATATGCCTCCGCACTTGTCCCG
AAAGTAGTGACACAAGTCGGTTCTGTGATAGAAGAGCTTGACACCTCATACTGTATAGAG
TCCGATCTGGATTTATATTGTACAAGAATAGTGACATTCCCCATGTCCCCAGGTATTTAT
TCCTGTTTGAGCGGCAATACATCAGCTTGCATGTATTCAAAGACTGAAGGCGCAATCACT
ACGCCGTATATGGCTCTTAAAGGCTCAGTTATTGCCAATTGTAAGATAACAACATGTAGA
TGTGCAGACCCTCCTGGTATCATATCGCAAAATTATGGAGAAGCTGTATCCCTGATAGAT
AGACATTCATGCAATGTCTTATCATTAGACGGGATAACTCTGAGGCTCAGTGGGGAATTT
GATGCAACTTATCAAAAGAACATCTCAATACTAGATTCTCAAGTCATCGTGACAGGCAAT
CTTGATATATCAACTGAACTTGGAAACGTCAACAATTCAATCAGCAATGCCTTGGATAGG
TTGGCAGAAAGCAACAGCAAGCTAGACAAAGTCAATGTCAGACTAACCAGCACATCTGCT
CTCATTACCTATATCGTTCTAACTGTCATTTCTCTAGTTTTCGGTGCACTTAGTCTGGTT
TTAGCGTGTTCCCTGATGTACAAACAGAAGGCGCAACAAAAGCCCTTGCTATGGCTTGGG
AATAATACCCTTGATCAGATGAGGCCCACTACAAGAGCATGA
>KU200253.1 NDV/Chicken/China/Jilin/YJ06/2015
ATGGGCTCCAAACCTTCTACCAGGATCCCAGTACCTCTAACGCTAATCACTCGCATTATG
CTGATATTGAACTGCATCCGTCTGACAAGCTCTCTTGACGGTAGGCCCCTTGCAGCTGCA
GGAATTGTAGTAACAGGAGATAAGGCAGTCAATGTATATACCTCGTCTCAGACAGGGTCA
ATCATAGTCAAGTTGCTCCCGAATATGCCCAGAGATAAGGAGGCATGTGCAAGAGCCCCA
TTGGAGGCATATAACAGAACACTGACTACTCTGCTCACTCCTCTTGGCGACTCCATTCGC
AAGATCCAAGGGTCTGTATCCACGTCCGGAGGAAGGAGACAAAAACGCTTTATAGGTGCT
GTTATTGGCAGTGTAGCTCTCGGGGTTGCAACAGCGGCACAGATAACAGCAGCTGCGGCC
CTAATACAAGCCAAACAGAATGCTGCCAACATCCTCCGGCTTAAGGAGAGCATTGCTGCG
ACCAATGAAGCTGTGCATGAAGTCACCGACGGATTATCACAATTATCAGTGGCAGTTGGG
AAGATGCAGCAGTTTGTCAATGACCAGTTTAATAATACGGCGCGAGAATTGGACTGCATA
AAAATCACACAACAGGTCGGTGTAGAACTCAACCTATACCTAACTGAATTAACTACAGTA
TTCGGGCCACAGATCACCTCCCCTGCATTAACTCAGCTAACCATCCAGGCGCTTTATAAT
TTAGCTGGTGGCAATATGGACTACTTATTAACTAAGTTAGGTATAGGAAACAATCAACTC
AGCTCATTAATTGGTAGCGGCCTGATCACTGGTTACCCTATACTGTATGACTCACATACT
CAACTCTTGGGCATACAAGTAAATCTGCCCTCAGTCGGGAACTTAAATAATATGCGTGCC
ACCTATTTGGAGACCTTATCTGTAAGTACAACCAAAGGATATGCCTCAGCACTGGTCCCG
AAAGTAGTGACACAAGTCGGTTCTGTGATAGAAGAGCTTGACACCTCATACTGTATAGAG
TCCGATCTGGATTTATATTGTACTAGAATAGTGACATTCCCCATGTCCCCAGGTATTTAT
TCCTGTTTAAGCGGCAACACATCAGCCTGCATGTATTCAAAGACTGAAGGCGCACTCACT
ACGCCGTATATGGCCCTTAGGGGCTCAGTTATTGCCAATTGTAAGATAACAACATGCAGA
TGTACAGACCCTCCTGGTATCATATCGCAAAATTATGGAGAAGCTGTATCCCTGATAGAT
AGACATTCGTGCAATGTCTTATCATTAGACGGCATAACTCTGAGGCTCAGTGGGGAATTT
GATGCAACTTATCAAAAGAACATCTCAATATTAGATTCTCAGGTCATCGTGACAGGCAAT
CTTGATATATCAACTGAACTTGGAAACGTCAATAATTCAATCAGCAATGCCTTGGATAGG
TTGGCAGAAAGCAACAGCAAACTAGAAAAAGTCAATGTCAGACTAACTAGCACATCCGCT
CTCATTACCTATATTGTTCTAACCGTCATTTCCCTAATTTTCGGTGCACTTAGTCTGGTT
TTAGCGTGTTACCTGATGTACAAGCAGAAGGCACAACAAAAGACCCTGCTATGGCTTGGG
AACAATACCCTCGATCAGATGAGAGCCACTACAAGAGCATGA
>HF969217.1 NDV/Chicken/Nigeria/NIE10-171/2011
ATGGGCTCCAAACCTTCTACCAGGATTCCAGTACCTCTAATGCTGATCATTCGGACTATG
CTGATATTAATCTGTGTCTGTCTGACAAACTCCCTTGACGGCAGGCCCCTTGCAGCTGCG
GGGATTGTAATAACAGGAGATAAGGCAGTCAAGATATACACCTCATCTCAGACAGGGTCA
ATCATAGTCAAGTTGCTCCCGAATATTCCCAAGGATAAAGAGGCGTGCGCAAAAGCCCCC
TTAGAGGCATACAACAGAACATTGACCACCTTACTCACTCCCCTTGGCGATTCCATCCGC
AGGATACAAGGGTCTGTGTCCACACCTGGAGGAAGGAGACAAAAACGCTTTATAGGTGCC
GTTATCGGCAGTGTGGCTCTTGGTGTTGCAACAGCAGCACAGATAACCGCAGCTGCGGCC
CTAATACAAGCCAACCAAAATGCTGCCAACATCCTCCGGCTTAAGGAGAGCATTGCTGCA
ACCAATGAAGCTGTGCATGAGGTCACCAGCGGATTATCACAACTAGCAGTGGCAGTTGGG
AAGATGCAACAGTTTGTTAATGACCAGTTTAATAATACGGCGCGAGAATTGGACTGTATA
AAAATTGCACAACAGGTCGGTGTAGAACTCAATCTTTACCTGACTGAATTGACTACAGTA
TTCGGGCCACAGATTACTTCCCCTGCCTTAACACAGCTGACTATCCAGGCACTGTACAAT
TTAGCTGGTAGCAATATGGACTATTTGTTAACAAAGTTAGGTGTGGGGAATAATCAACTC
AGCTCATTGATTGGTGGTGGCTTGATCACCGGCTACCCCATACTGTACGACTCACAGACC
CAGCTCTTGGGCATACAAGTAAATTTACCTTCAGTCGGGAACTTAAATAATATGCGTGCC
ACCTACTTGGAGACCTTATCGATAAGCACAACCAAAGGGTTTGCCTCCGCACTTGTCCCG
AAGGTAGTGACACAAGTCGGTTCCGTGATAGAGGAACTCGACACCTCATACTGCATAGAG
TCTGATCTGGATTTATATTGTACAAGAATAGTGACATTCCCCATGTCTCCAGGCATTTAT
TCCTGTCTAAGCGGCAATACATCAGCATGTATGTATTCAAAAACTGAAGGCGCACTTACT
ACGCCATATATAGCCATCAAAGGCTCAGTCATTGCCAATTGCAAGATAACAACATGTAGA
TGTGCGGACCCTCCAGGTATTATATCGCAGAATTATGGAGAAGCTGTATCTCTGATAGAC
AGACATTCATGCAATGTCTTATCATTGGACGGGATAACTCTGAGGCTCAGTGGAGAATTT
GACGCAACTTATCAAAAGAATATCTCAATATTAGATTCTCAGGTCATCGTGACAGGTAAT
CTCGATATATCAACTGAGCTTGGRAATGTCAACAATTCAATAAGCAATGCCTTGGACAAA
CTGGCAGAAAGTAACAGCAAGCTAGACAAAGTCAATGTCAGACTGACCAGCACATCTGCT
CTCATTACCTATATTGTACTGACTGTTCTATCCCTTGTTTTCGGTACACTTAGCTTGATT
TTAGCATGCTATCTGATGTATAAACAAAAAGCACAACAAAAGACCTTATTATGGCTCGGG
AACAATACCCTTGATCAGATGAGAGCCAGTACAAGAGCATGA
>HF969194.1 NDV/Chicken/Nigeria/NIE 08-2199/2099
ATGGGATCCAAACCTTCTACCAGGACCCCAGTATCCCTAATGCCTATCGTCCAGATCATG
CTGGTACTAAGCTGTGTCTATATGACAAGCTCCCTTGACGGCAGGCCTCTTGCGGCTGCA
GGGATTGTAATAACAGGAGACAAGGCAGTCAAGATCTACACCTCATCCCAGACAGGGTCG
ATCATAGTCAAGTTGCTCCCGAATATGCCCAAGGATAAAGAGGCGTGTGCAAAAGCCCCA
TTAGAGGCATATAACAGAACATTAACCACCTTACTCACTCCTCTTGGCGATTCCATCCAC
AGGATACAAGGGTCTGTGTCTACATCCGGAGGAAGGAGACAGAAACGCTTTATAGGTGCT
GTCATTGGCAGTGTAGCTCTTGGGGTTGCAACAGCGGCACAGATAACAGCAGCCGCGGCC
CTAATACAAGCCAACCAGAATGCTGCCAACATCCTCCGGCTCAAAGAGAGCATTGCTGCG
ACCAATGAAGCTGTACATGAGGTCACCGACGGATTATCACAACTAGCAGTGGCAGTCGGG
AAGATGCAACAGTTTGTAAATGACCAGTTTAATAACACGGCACGAGAACTGGACTGTATA
AAGATTACACAGCAGGTTGGTGTAGAACTCAATTTATACCTAACTGAGTTGACTACAGTG
TTCGGGCCACAGATTACTTCCCCTGCCTTAACACAGCTGACTATTCAGGCGCTTTATAAT
TTAGCTGGTGGCAATATGGACTACTTGTTAACTAAGTTAGGTGTAGGGAACAACCAACTC
AGCTCACTAATTGGTAGCGGCTTGATCACTGGCTACCCTATATTGTATGACTCACAGACT
CAACTCTTGGGTATACAAGTAAATTTACCCTCAGTTGGGAACCTAAATAATATGCGCGCC
ACCTACCTGGAAACATTATCAGTAAGCACAACCAAAGGGTTTGCCTCAGCACTTGTCCCA
AAGGTGGTGACACAAGTCGGTTCCGTGATAGAAGAACTTGACACCTCATATTGCATAGAG
TCCGATCTGGACTTATATTGTACAAGAATTGTGACATTCCCCATGTCTCCAGGTATTTAT
TCTTGTTTAAGCGGCAATACGTCAGCGTGCATGTATTCGAAGACTGAGGGGGCACTCACT
ACGCCATATATGGCCCTCAAGGGCTCAGTTATTGCCAATTGTAAGATAACAACATGCAGA
TGTGCAGACCCTCCAGGTATCATATCGCAAAATTATGGAGAAGCTGTATCTCTGATAGAC
AGACATTCATGCAATGTCTTATCACTGGACGGGATAACTCTGAGGCTCAGTGGAGAATTT
GATGCAACTTATCAAAAGAATGTCTCAATCCTGGATTCTCAAGTCATCGTGACAGGCAAT
CTAGACATATCAACTGAGCTTGGGAATGTCAACAATTCAATAAGCAGCACCCTGGACAAG
TTGGCAGAAAGTAACAGCAAGCTAGACAAAGTCAATGTCAGACTCACCAGCACATCTGCC
CTCATTACCTATATTGTTCTAACTGGTATATCTCTTGTTCTCGGCACACTTAGTCTGGTA
TTAGCATGCTACCTAATGTATAAACAAAAAGCACAACAAAAGACCCTATTATGGCTTGGG
AATAATACCCTTGATCAGATGAGAGCCACTACAAGAGCATGA
>HF969171.1 NDV/Chicken/Nigeria/NIE 10-182/2011
ATGGGATCCAAACCTTCTACCAGGACCTCAGCATCCCTAATGCCCATCGTCCAGATTATG
CTGGTACTAAGCTGTGTCTATATGACAAGCTCCCTTGACGGCAGACCTCTCGCGGCGGCA
GGGATCGTAATAACAGGAGATAAGGCAGTCAAGATCTACACCTCATCCCAGACAGGGTCG
ATCATAGTCAAGTTGCTCCCGAATATGCCCAAGGATAAGGAGGCGTGTGCAAAAGCCCCA
TTAGAGGCATACAACAGAACATTAACCACCTTACTCACTCCTCTTGGCGATTCCATCCAC
AGGATACAAGGGTCTGTGTCTACATCTGGAGGAAGAAGACAGAAACGCTTTATAGGTGCT
GTCATTGGCAGTGTAGCTCTTGGGGTTGCAACAGCAGCACAGATAACAGCAGCTGCGGCC
CTAATACAAGCCAACCAGAATGCTGCCAACATCCTCCGGCTCAAAGAGAGTATTGCTGCG
ACCAATGAAGCTGTACATGAGGTCACCGACGGATTATCACAACTAGCAGTGGCAGTCGGG
AAGATGCAACAGTTTGTAAATGACCAGTTTAATAACACGGCGCGAGAATTGGACTGTATA
AAGATCACACAGCAGGTTGGTGTAGAACTCAATCTATACCTAACTGAGTTGACTACAGTA
TTCGGGCCACAGATTACTTCCCCTGCCTTAACACAGCTGACTATTCAGGCGCTTTATAAT
TTAGCTGGTGGCAATATGGACTACTTGTTAACTAAGTTAGGTGTAGGGAACAACCAACTC
AGCTCACTAATTGGTAGTGGCTTGATCACTGGCTACCCTATATTGTATGACTCACAGACT
CAACTCTTGGGTATACAAGTGAATTTACCCTCAGTCGGAAACCTAAATAATATGCGCGCC
ACCTACCTGGAAACATTATCAGTAAGCACAACCAAAGGGTTTGCCTCAGCACTTGTCCCA
AAGGTGGTGACACAAGTCGGTTCCGTGATAGAAGAACTTGACACCTCATATTGCATAGAG
TCCGATCTGGACTTGTATTGTACAAGAATTGTGACATTCCCTATGTCTCCAGGTATTTAT
TCTTGCCTAAGCGGCAATACGTCAGCGTGCATGTATTCAAAGACTGAGGGGGCACTCACT
ACGCCATACATGGCCCTCAAGGGCTCAGTTATTGCCAATTGTAAGATAACAACATGCAGA
TGTGCAGACCCTCCAGGCATCATATCGCAAAATTATGGAGAAGCTGTATCTCTGATAGAC
AGACATTCATGCAATGTCTTATCACTGGATGGGATAACTCTGAGGCTCAGTGGAGAATTT
GATGCAACTTATCAAAAGAATGTCTCAATACTAGATTCTCAAGTCATCGTGACAGGCAAT
CTCGACATATCAACTGAGCTTGGAAATGTCAACAACTCAATAAGCAGCGCCCTGGACAAG
TTGGCAGAGAGTAACAGCAAGCTAGACAAAGTCAATGTCCGACTCACTAGCACATCTGCC
CTCATTACCTATATTGTTCTAACTGGCATATCTCTTGTTTTCGGCACACTTAGTCTGGTA
TTAGCATGCTACCTAATGTATAAACAGAAAGCACAACAAAAGACCCTACTATGGCTTGGG
AATAATACCCTTGATCAGATGAGAGCCACTACAAGAGCATGA
>FJ772446.1 NDV/Avian-913-1-Nigeria-2006
ATGGGCTCCAAACCTTCTACCAGGACCCCAGTATCCCTAATGCCTATCGTCCAGATTATG
CTGGTACTAAGCTGTGTCTATATGACAAGCTCCCTTGACGGCAGGCCTCTTGCGGCTGCA
GGGATTGTAATAACAGGAGATAAGGCAGTCAAGATCTACACCTCATCCCAGACAGGGTCG
ATCATAGTCAAGTTGCTCCCGAATATGCCCAAGGATAAAGAGGCGTGTGCAAAAGCCCCA
TTAGAGGCATACAACAGAACATTAACCACCTTACTCACTCCTCTTGGCGATTCCATCCAC
AGGATACAAGGGTCTGTGTCTACATCTGGAGGAAGGAGACAGAAACGCTTTATAGGTGCC
GTTATTGGCAGTGTAGCTCTTGGGGTTGCAACAGCAGCACAGATAACAGCAGCTGCGGCC
CTAATACAAGCCAACCAGAATGCTGCCAACATCCTCCGGCTTAAGGAGAGCATTGCTGCG
ACCAATGAAGCTGTACATGAGGTCACCGACGGATTATCACAACTAGCAGTGGCAGTCGGG
AAGATGCAACAATTTGTAAATGACCAGTTTAATAATACGGCGCGAGAATTGGACTGTATA
AAGATTACACAGCAGGTTGGTGTAGAACTCAATCTATACCTAACTGAGTTGACTACAGTA
TTCGGGCCACAGATTACTTCCCCTGCCTTAACACAGCTGACTATTCAGGCGCTTTATAAT
TTAGCTGGTGGCAATATGGACTACTTGTTAACTAAGTTAGGTGTAGGGAACAACCAACTC
AGCTCACTAATTGGTAGCGGCTTGATCACTGGCTACCCTATATTGTATGACTCACAGACT
CAACTCTTGGGTATACAAGTAAATTTACCCTCAGTTGGGAACCTAAATAATATGCGCGCC
ACCTACCTGGAAACATTATCAGTAAGCACAACCAAAGGGTTTGCCTCAGCACTTGTCCCA
AAGGTGGTGACACAAGTCGGTTCCGTGATAGAAGAACTTGACACCTCATATTGCATAGAG
TCCGATCTGGACTTATATTGTACAAGAATTGTGACATTCCCCATGTCTCCAGGTATTTAT
TCTTGTTTAAGCGGCAATACGTCAGCGTGCATGTATTCGAAGACTGAGGGGGCACTCACT
ACGCCATATATGGCCCTCAAGGGCTCAGTTATTGCCAACTGTAAGATAACAACATGCAGA
TGTGCAGACCCTCCAGGTATCATATCGCAAAATTATGGAGAAGCTGTATCTCTGATAGAC
AGACATTCATGCAATGTCTTATCACTGGATGGGATAACTCTGAGGCTCAGTGGAGAATTT
GATGCAACTTATCAAAAGAATGTCTCAATACTAGATTCTCAAGTCATCGTGACAGGCAAT
CTCGACATATCAACTGAGCTTGGAAATGTCAACTATTCAATAAGCAGCGCCCTGGACAAG
TTGACAGAAAGTAACAGCAAGCTAGACAAAGTCAATGTCAGACTCACCAGCACATCCGCC
CTCATTACCTATATTGTTCTAACTGGTATATCTCTTGTTTTCGGTACACTTAGTCTGGTA
TTAGCATGCTACCTAATGTATAAACAAAAAGCACAACAAAAGACCCTACTATGGCTTGGG
AATAATACCCTTGATCAGATGAGAGCCACTACAAGAGCATGA
>HF969130.1 NDV/Guinea fowl/Nigeria/NIE 08-2004/2009
ATGGGCTCCAAACCTTCTACCAGGACTCCAGTATCCCTGATGCCTATTGTCCAGATTGTG
CTGGTACTAAGCTGTGTCTATATGACAAGCTCCCTTGACGGCAGGCCTCTTGCGGCTGCA
GGAATTGTAATAACAGGAGATAAGGCAGTCAAGATCTACACCTCATCCCAGACAGGGTCG
ATCATAGTCAAGTTACTCCCAAATATGCCCAAGGATAAAGAGGCGTGTGCAAAAGCCCCA
CTAGAGGCGTACAACAGAACATTAACCACCTTACTCACTCCTCTTGGCGACTCCATCCAC
AGGATACAAGGGTCTACGTCTACATCTGGAGGGAGGAGACAGAAACGCTTTATAGGTGCC
GTCATTGGCAGTGTAGCTCTTGGGGTTGCAACAGCAGCACAGATAACAGCAGCTGCGGCC
CTAATACAAGCCAACCAGAATGCTGCCAACATCCTTCGGCTTAAGGAGAGCATTGCTGCA
ACCAATGAAGCTGTTCATGAGGTCACCGACGGATTATCACAACTAGCAGTGGCGGTCGGG
AAGATGCAACAGTTTGTAAATGACCAGTTTAATAATACAGCGCGAGAATTGGACTGCATT
AAAATTACACAGCAGGTTGGTGTAGAACTCAATTTATACCTAACTGAATTGACTACAGTA
TTCGGGCCACAGATTACTTCCCCTGCCTTGACACAGCTGACTATTCAGGCGCTTTATAAT
TTAGCTGGTGGCAATATGGACTACTTGTTAACTAAGTTAGGTGTAGGGAACAGCCAACTC
AGCTCACTAATTGGTAGCGGCTTGATCACTGGCTACCCTATATTGTATGACTCACAGACT
CAGCTCTTGGGTATACAAGTAAATTTACCCTCAGTCGGAAACCTAAATAATATGCGTGCC
ACCTACCTGGAAACGTTATCAGTAAGCACAAACAAAGGGTTTGCCTCAGCACTTGTCCCA
AAGGTGGTGACACAAGTCGGTTCCGTGATAGAAGAACTTGACACCTCATATTGCATAGAG
TCCGATCTGGATTTATATTGTACAAGAATAGTGACGCTCCCCATGTCTCCAGGTATTTAT
TCTTGTTTAAGCGGCAATACGTCAGCTTGCATGTATTCGAAGACTGAGGGGGCACTCACT
ACGCCATATATGGCCCTCAAAGGCTCAGTTATTGCCAATTGTAAGATAACAACATGCAGA
TGTGCAGACCCTCCAGGCATCATATCGCAAAATTATGGAGAAGCTGTATCTCTGATAGAC
AGACATTCATGCAATGTCTTATCGCTGGACGGGATAACTCTGAGGCTCAGTGGAGAATTT
GATGCAACTTATCAAAAGAACGTCTCAATACTAGATTCTCAGGTCATCGTGACTGGCAAT
CTTGACATATCAACTGAGCTTGGAAATGTCAACAATTCAATAAGCAGTGCCTTGGACAAG
TTGGCAGAAAGTAACAGCAAGCTAGACAAGGTCAATGTCAGACTCACCAGCACATCTGCC
CTCCTTACCTATATTGTTCTAACTGTTGTATCTCTTGTTTTCGGTACACTTAGCCTGGTA
TTAGCATGCTACCTAATGTATAAACAAAAAGCACAACAAAAGACCCTACTATGGCTTGGG
AATAATACCCTTGATCAGATGAGAGCCACTACAAGAGCATGA
>HF969207.1 NDV/Avian/Nigeria/NIE 09-2167/2009
ATGGGCTCTAAACCTTCTACCAGGACTCCAGTATCCCTGATGCCTATTGTCCAGATTATG
CTGGTACTAAGCTGTGTCTATATGACAAGCTCCCTTGACGGCAGGCCTCTTGCGGCTGCA
GGAATTGTAATAACAGGAGATAAGGCAGTCAAGATCTACACCTCATCTCAGACAGGGTCG
ATCATAGTCAAGTTACTCCCGAATATGCCCAAGGATAAAGAGGCGTGTGCAAAAGCCCCA
TTAGAGGCATACAACAGAACATTAACCACCTTACTCGCTCCTCTTGGCGATTCCATCCAC
AGGATACAAGGGTCTGCGTCTACATCTGGAGGGAGGAGACAGAAACGCTTCATAGGTGCC
GTTATTGGCAGTGTGGCTCTTGGGGTTGCAACAGCAGCACAGATAACAGCAGCTGCGGCC
CTAATACAAGCCAACCAGAATGCTGCCAACATCCTCCGGCTTAAGGAGAGCATTGCTGCA
ACCAATGAAGCTGTGCATGAGGTCACCGACGGATTATCACAACTAGCAGTGGCGGTCGGG
AAGATGCAACAGTTTGTAAATGACCAGTTTAATAATACAGCGCGAGAACTGGACTGTATA
AAAATTACACAGCAGGTTGGTGTAGAACTCAATCTATACTTAACTGAGTTGACTACAGTA
TTCGGGCCACAGATTACTTCCCCTGCCTTAACACAGCTGACTATTCAGGCGCTTTATAAT
TTAGCTGGTGGCAATATGGACTACCTGTTAACTAAGTTAGGTGTAGGGAACAGCCAACTC
AGCTCACTAATTGGTAGCGGCTTGATCACTGGCTACCCTATATTGTATGACTCGCAGACT
CAGCTCTTGGGTATACAAGTAAATTTACCCTCAGTCGGAAACCTAAATAATATGCGTGCC
ACCTATCTGGAAACATTATCAGTAAGCACAAACAAAGGGTTTGCCTCAGCACTTGTCCCA
AAGGTAGTGACACAAGTCGGTTCCGTGATAGAAGAACTTGACACCTCATATTGCATAGAG
TCTGATCTGGATTTATATTGCACAAGAATAGTGACGTTTCCCATGTCTCCAGGTATTTAT
TCTTGTTTAAGCGGCAATACGTCAGCTTGCATGTATTCGAAGACTGAGGGGGCACTCACT
ACGCCATATATGGCCCTCAAAGGCTCAGTTATCGCCAATTGTAAGATAACAACATGCAGA
TGTGCAGACCCTCCAGGCATCATATCGCAAAATTATGGAGAAGCTGTATCTCTGATAGAC
AGACATTCATGCAATGTCTTATCGCTGGACGGGATAACTCTGAGGCTCAGTGGAGAATTT
GATGCAACTTATCAAAAGAATGTCTCAATACTAGATTCTCAGGTCATCGTGACAGGCAAT
CTTGACATATCAACTGAGCTTGGAAATGTCAACAATTCAATAAGCAGTGCCTTGGACAAG
TTGGCAGAAAGTAACAGCAAGCTAGACAAGGTCAATGTCAGACTCACCAGCACATCCGCC
CTCATTACCTATATTGTTCTAACTGTTGTATCTCTTGTTTTCGGTACACTTAGCCTGGTA
TTAGCATGCTACCTAATGTATAAACAAAAAGCACAACAAAAGACCCTACTATGGCTTGGG
AATAATACCCTTGATCAGATGAGAGCCACCACAAGAGCATGA
>FJ772478.1 NDV/Chicken-3490-149-Cameroon-2008
ATGGGCTCTAAACCTTCTACCAGGACTCTAGTATCCCTGATGCCTATTGTCCAGATTATG
CTGGTACTAAGCTGTGTCTATATGACAAGCTCCCTTGACGGCAGGCCTCTTGCGGCTGCA
GGAATTGTAATAACAGGAGATAAGGCAGTCAAGATCTACACCTCATCTCAGACAGGGTCG
ATCATAGTCAAGTTACTCCCGAATATGCCCAAGGATAAAGAGGCGTGTGCAAAAGCCCCA
TTAGAGGCATACAACAGAACATTAACCACCTTACTCGCTCCTCTTGGCGATTCCATCCAC
ARGATACAAGGRTCTGCGTCTGCATCTGGAGGGAGGAGACAGAAACGCTTTATAGGTGCC
GTTATTGGCAGTGTGGCTCTTGGGGTTGCAACAGCAGCACAGATAACAGCAGCTGCGGCC
CTAATACAAGCCAACCAGAACGCTGCCAACATCCTCCGGCTTAAGGAGAGCATTGCTGCA
ACCAATGAAGCTGTGCATGAGGTCACCGACGGATTATCACAACTAGCAGTGGCGGTCGGG
AAGATGCAGCAGTTTGTAAATGACCAGTTTAATAATACAGCGCGAGAATTGGACTGTATA
AAAATTACACAGCAGGTCGGTGTAGAACTCAATCTATACTTAACTGAGTTGACTACAGTA
TTCGGGCCACAGATTACTTCCCCTGCCTTAACACAGCTGACTATTCAGGCGCTTTATAAT
TTAGCTGGTGGCAATATGGACTACCTGTTAACTAAGTTAGGTGTAGGGAACAGCCAACTC
AGCTCTCTAATTGGTAGCGGCTTGATCACTGGCTACCCTATATTGTATGACTCACAGACT
CAGCTCTTGGGTATACAAGTAAATTTACCCTCAGTCGGAAACCTAAAWAATATGCGTGCC
ACCTACCTGGAAACATTATCAGTAAGCACAAACAAAGGGTTTGCCTCAGCACTTGTCCCA
AAGGTGGTGACACAAGTCGGTTCCGTGATAGAAGAACTTGACACCTCATATTGCATAGAG
TCCGATCTGGATTTATATTGCACAAGAATAGTGACATTCCCCATGTCTCCAGGTATTTAT
TCTTGTTTAAGCGGCAATACGTCAGCTTGCATGTATTCGAAGACTGAGGGGGCACTCACT
ACGCCATATATGGCCCTCAAAGGCTCAGTTATTGCCAATTGTAAGATAACAACATGCAGA
TGTGCAGACCCTCCAGGCATCATATCGCAAAATTATGGAGAAGCTGTATCTCTGATAGAC
AGACATTCATGCAATGTCTTATCGCTGGACGGGATAACYCTGAGGCTCAGTGGAGAATTT
GATGCAACTTATCAAAAGAATGTCTCAATACTAGATTCTCAGGTCATCGTGACAGGCAAT
CTTGACATATCAACTGAGCTTGGAAATGTCAACAATTCAATAAGCAGTGCCTTGGACAAG
TTGGCAGAAAGTAACAGCAAGCTAGACAAGGTCAATGTCAGACTCACCAGCACRTCCGCC
CTCATTACCTATATTGTTCTAACYGTWGTATCTCTTGTTTTCGGTACACTTAGCCTGGTA
TTAGCATGCTACCTAATGTATAAACAAAAAGCACAACAAAAGACCCTACTATGGCTTGGG
AATAATACCCTTGATCAGATGAGAGCCACTACAAGAGCATGA
>HF969175.1 NDV/Chicken/Nigeria/NIE 10-306/2011
ATGGGCTCTAAACCTTCTACCAGGACTCCAGTATCCCTGATGCCTACTGTCCAGATTATG
CTGGTACTAAGCTGTGTCTATATGACAAGCTCCCTTGACGGCAGGCCTCTTGCGGCTGCA
GGAATTGTAATAACAGGAGATAAGGCAGTCAAAATCTACACCTCATCTCAGACAGGGTCG
ATCATAGTCAAGTTACTCCCGAATATGCCCAAGGATAAAGAGGCGTGTGCAAAAGCCCCA
TTAGAGGCATACAACAGAACATTAACTACCTTACTCGCTCCTCTTGGCGATTCCATCCAC
AGGATACAAGGGTCTGCGTCTAAATCTGGAGGGAGGAGGCGGAAACGCTTCATAGGTGCC
GTTATTGGCAGTGTGGCTCTTGGGGTTGCAACAGCAGCGCAGGTAACAGCAGCTGCAGCC
CTAATACAAGCCAACCAGAATGCTGCCAACATCCTCCGGCTTAAGGAGAGCATTGCTGCA
ACCAATGAAGCTGTGCATGAGGTCACTGACGGATTATCACAACTAGCAGTGGCGGTCGGG
AAGATGCAACAGTTTGTAAATGACCAGTTTAATAATACAGCGCGAGAATTGGACTGTATA
AAAATCACACAGCAGGTTGGTGTAGAACTCAATCTATACTTAACTGAATTGACTACAGTA
TTCGGGCCACAGATTACTTCCCCTGCCTTAACACAGCTGACTATTCAGGCGCTTTATAAT
TTAGCTGGTGGCAATATGGACTACCTGTTAACTAAGTTAGGTGTAGGGAACAGCCAACTC
AGCTCACTAATTGGTAGCGGCTTGATCACTGGCTACCCTATATTGTATGACTCACAGACT
CAGCTCTTGGGTATACAAGTAAATTTACCCTCAGTCGGAAACCTAAATAATATGCGTGCC
ACCTACCTGGAAACATTATCAGTAAGCACAAACAAAGGGTTTGCCTCAGCACTTGTCCCA
AAGGTAGTGACACAAGTCGGTTCCGTGATAGAAGAACTTGACACCTCATATTGCATAGAG
TCCGATCTGGATTTATATTGCACAAGAATAGTGACGTTTCCCATGTCTCCAGGTATTTAT
TCTTGTTTGAGCGGCAATACGTCAGCTTGCATGTATTCGAAGACTGAGGGGGCACTCACT
ACGCCATATATGGCCCTCAAAGGCTCAGTTATTGCCAATTGTAAGATAACAACATGCAGA
TGTGCAGACCCTCCAGGCATCATATCGCAAAATTATGGAGAAGCTGTATCTCTGATAGAC
AGACATTCATGCAATGTCTTATCGCTGGACGGGATAACTCTGAGGCTCAGTGGAGAATTT
GATGCAACTTATCAAAAGAATGTCTCAATACTAGATTCTCAGGTCATCGTGACAGGCAAT
CTTGACGTATCAACTGAGCTTGGAAATGTCAACAATTCAATAAGCAATGCCTTGGACAAG
TTGGCAGAAAGTAACAGCAAGCTAGACAAGGTCAATGTCAGACTCACCAGCACATCCGCC
CTCATTACCTATATTGTTCTAACTGTTGTATCTCTTGTTTTCGGTACACTTAGCCTGGTA
TTAGCATGCTACCTAATGTATAAACAAAAAGCACAACAAAAGACCCTGCTATGGCTTGGG
AATAATACCCTTGATCAGATGAGAGCCACTACAAGAGCATGA
>HF969179.1 NDV/Chicken/Ivory Coast/CIV 08-026/2007
ATGGGCTCCAAACCTTCTACCAGGTCACCTGTGCCCCTAATGCTGATCACTCGGATTATG
CTGATATTAGGCTGTATCTGTCTGACGAACTCCCTTGACGGCAGGCCTCTTGCAGCTGCG
GGGATTGTAATAACAGGAGACAAGGCAGTCAAGATATACACCTCATCTCAGACAGGATCA
ATCATAGTCAAGTTGCTCCCAAACATGCCCAAGGACAAAGAGGCATGCGCAAAAGCCCCC
TTAGAGGCATACAACAGAACATTGACCACCTTACTCACTCCCCTTGGCGATTCCATCCAA
AGGATACAAAGGTCTGTGTCCACATCTGGAGGGAGGAGACAAAAGCGCTTTGTAGGTGCC
GTAATTGGCAGTGTAGCTCTTGGTGTTGCAACAGCAGCACAGATAACAGCAGCCGCGGCC
CTAATACAAGCCAACCAGAATGCTGCCAACATCCTCCGGCTTAAGGAGAGCATTGCTGCA
ACCAATGAAGCTGTGCATGAGGTCACCAGCGGATTATCACAACTGGCAGTGGCAGTTGGG
AAGATGCAACAGTTTATTAATGACCAGTTTAATAATACGGTGCGAGAATTGGACTGTATA
AAAATTACACAGCAGGTCGGTGTGGAACTCAACTTATACCTAACTGAATTGACTACAGTA
TTCGGGCCACAGATTACTTCCCCTGCCTTAACACAGCTAACTATCCAGGCACTTTATAAT
TTAGCTGGTAGTAATATGGACTACTTGTTAACAAAGTTAGGTGTAGGAAACAGTCAACTC
AGCTCATTAATTGGTAGCGGCTTGATCACCGGTTACCCTATATTGTATGACTCACAAACC
CAGCTCTTGGGCATACAAGTAAATTTACCCTCAGTCGGGAACTTAAATAATATGCGTGCC
ACCTACTTGGAGACCTTGTCGGTAAGCACAACCAAAGGGTTTGCCTCCGCACTTGTCCCG
AAGGTAGTGACACAAGTCGGTTCCGTGATAGAGGAACTCGACACCTCATACTGCATAGAG
TCCGACCTGGATTTATATTGTACAAGAATAGTGACATTCCCTATGTCTCCAGGCATTTAT
TCCTGTTTAAGCGGCAATACGTCAGCATGTATGTATTCAAAGACTGAAGGCGCACTCACT
ACGCCATATATGGTACTCAAAGGCTCAGTTATTGCCAATTGCAAGATAACAACGTGTAGA
TGTGCGGACCCTCCAGGTATCATATCGCAGAATTATGGAGAAGCTGTGTCTCTGATAGAC
AGACATTCATGCAATGTCTTATCATTGGACGGGGTAACTCTGAGGCTCAGCGGAGAATTT
GATGCGACTTATCAGAATAATATCTCAATATTAGATTCTCAAGTCATCGTGACAGGCAAT
CTCGATATATCAACTGAGCTTGGAAATGTCAACAATTCAATAAGCAATGCCTTAGACAAG
TTGGCAGAAAGTAACAGCAAGTTAGACAAAGTCAATGTTAGACTGACCAGCACGTCTGCT
CTCATTACCTATATTGTTCTAACTGTCATATCCCTTGTTTTCGGTACACTTAGCTTGATT
TTAGCATGCTACTTGATGTATAAACAAAAAGCACAACAGAAGACCCTACTATGGCTTGGG
AACAATACCCTTGATCAGATGAGAGCCAATACAAGAGCATGA
>JF966388.1 NDV_2008_Mali_ML225_08
ATGGGCTCCAAACCTTCTACCAGGCCACCTGTACCCCTAATGCTGATCACTCGGATTATG
CTGATATTAGGCTGTATCTGTCTGACAAACTCCCTTGACGGCAGGCCTCTTGCAGCTGCG
GGGATTGTTATAACAGGAGACAAGGCAGTCAAGATATACACCTCATCTCAGACAGGGTCA
ATCATAGTCAAGTTGCTCCCAAACATGCCCAAGGACAAAGAGGCATGCGCAAAAGCCCCC
TTAGAGGCATACAACAGAACATTGACCACCTTACTCACTCCCCTTGGCGATTCCATCCAA
AGGATACAAAGGTCTGTGTCCACATCTGGAGGGAGGAGACAAAAGCGCTTTATAGGTGCC
GTAATTGGCAGTGTAGCTCTTGGTGTTGCAACAGCAGCACAGATAACAGCAGCCGCGGCC
CTAATACAAGCCAACCAGAATGCTGCCAACATCCTCCGGCTTAAGGAGAGCATTGCTGCA
ACCAATGAAGCTGTGCATGAGGTCACCAGCGGATTATCACAACTAGCAGTGGCAGTTGGG
AAGATGCAACAGTTTATTAATGACCAGTTTAATAATACGGCGCGAGAATTGGACTGTATA
AAAATTACACAGCAGGTCGGTGTGGAACTCAACTTATACCTAACTGAATTGACTACAGTA
TTCGGGCCACAGATTACTTCCCCTGCCTTAACACAGCTAACTATCCAGGCACTTTATAAT
TTAGCTGGTAACAATATGGACTACTTGTTAACAAAGTTAGGTGTAGGAAACAGTCAACTC
AGCTCATTAATTGGTAGCGGCTTGATCACCGGTTACCCTATATTGTATGACTCACAAACC
CAGCTCTTGGGCATACAAGTAAATTTACCCTCAGTCGGGAACTTAAATAATATGCGTGCC
ACCTACTTGGAGACCTTATCGGTAAGCACAACCAAGGGGTTTGCCTCCGCACTTGTCCCG
AAGGTAGTGACACAAGTCGGTTCAGTGATAGAGGAACTCGACACCTCATACTGCATAGAG
TCCGACCTGGACTTATATTGTACAAGAATAGTGACATTCCCTATGTCTCCAGGCATTTAT
TCCTGTTTAAGCGGCAATACGTCAGCGAGTATGTATTCAAAGACTGAAGGCGCACTCACT
ACGCCATATATGGCACTCAAAGGCTCAGTTATTGCCAATTGCAAGATAACAACGTGTAGA
TGTGCGGACCCTCCAGGTATCATATCGCAGAATTATGGAGAAGCTGTATCTCTGATAGAT
AGACATTCATGCAATGTCTTATCATTGGACGGGGTAACTCTGAGGCTCAGCGGAGAATTT
GATGCGACTTATCAGAAGAATATCTCAATATTAGATTCTCAAGTCATCGTGACAGGCAAT
CTCGATATATCAACTGAGCTTGGAAATGTCAACAATTCAATAAGCAATGCCTTAGACAAG
TTGGCAGAAAGTAACAGCAAGTTAGACAAAGTCAATGTCAGACTGACCAGCACGTCTGCT
CTCATTACCTATATTGTTCTAACTGTCATATCCCTTGTTTTCGGTACACTTAGCTTGTTT
TTAGCATGCTACTTGATGTATAAACAAAAAGCACAACAGAAGACCCTACTATGGCTTGGG
AACAATACCCTTGATCAGATGAGAGCCAATACAAGAGCATGA
>JX390609.1 NDV/Chicken/Togo/AKO18/2009
ATGGGCTCCAAACCTTCTACCAGGATTCCAGTACCTCTGATGCTGATCATTCGGACTATG
CTGATATTAAGCTGCGTCTGTCTGACAAACTCCCTTGATGGCAGGCCCCTTGCAGCTGCG
GGGATTGTAATAACAGGAGATAAGGCAGTCAAGATATACACCTCATCTCAGACAGGGTCG
ATCATAGTCAAGTTGCTCCCGAATATGCCCAAGGATAAAGAGGCGTGCGCAAGAGCCCCC
TTAGAGGCATACAACAGAACACTGACCACCTTACTCACTCCCCTTGGCGATTCCATCCAC
AGGATACAAGGGTCTGTGTCCACATCTGGAGGAAGGAGACGAAAACGCTTTATAGGTGCC
GTTATTGGCAGTGTAGCTCTTGGTGTTGCAACGGCAGCACAGATAACCGCAGCTGCAGCC
CTAATACAAGCCAACCAAAATGCCGCCAACATCCTCCGGCTTAAGGAGAGCATTGCTGCA
ACCAATGAAGCTGTGCATGAGGTCACCAGCGGATTATCACAACTAGCAGTGGCAGTTGGG
AAGATGCAACAGTTTGTTAATGACCAGTTTAATAATACGGCGCGAGAATTGGACTGTATA
AAAATTACACAACAGGTCGGTGTAGAACTCAATCTATACCTGACTGAATTGACTACAGTA
TTCGGGCCACAGATTACTTCCCCTGCCTTAACACAGCTGACTATCCAGGCACTGTACAAT
TTAGCTGGTAGCAATATGGACTATTTGTTAACAAAGTTAGGTGTGGGGAACAATCAACTC
AGCTCATTAATTGGTAGTGGCTTGATCACCGGCTACCCTATACTATATGACCCACAGACC
CAGCTCTTGGGTATACAAGTAAATTTACCCTCAGTCGGGAACTTAAATAATATGCGTGCC
ACCTACTTGGAGACCTTATCGATAAGTACAACCAAGGGGTTTGCCTCTGCACTTGTCCCG
AAGGTAGTGACGCAAGTCGGTTCCGTGATAGAGGAACTCGACACCTCATACTGCATAGAG
TCTGATCTGGACTTATATTGTACAAGAATAGTGACATTCCCTATGTCTCCAGGCATTTAT
TCCTGTCTAAGCGGCAATACGTCAGCATGTATGTATTCAAAAACTGAAGGCGCACTTACT
ACGCCGTATATAGCCCTTAAGGGCTCAGTCATTGCCAATTGCAAGATAACAACATGCAGA
TGTGCGGACCCTCCAGGTATCATATCGCAGAATTATGGAGAAGCTGTATCTCTGATAGAC
AGACATTCATGCAATGTCTTATCATTGGACGGGATAACTCTGAGGCTCAGTGGAGAATTT
GATGCAACTTATCAAAAGAATATCTCAATATTAGATTCTCAAGTCATCGTGACCGGCAAT
CTCGATATATCAACTGAGCTTGGAAATGTCAACAATTCAATAAGCAATGCCTTGGATAAG
TTGGCAGAAAGTAACAGCAAGCTAGACAAAGTCAATGTCAGACTGACCAGCACATCTGCT
CTCATTACCTATATTGTTCTAACTGTCATATCCCTTGTTTTCGGTACACTTGGCTTGATT
CTAGCATGCTACCTGATGTATAAGCAAAAAGCACAACAAAAGACCTTACTATGGCTCGGG
AACAATACCCTTGATCAGATGAGGGCCAATACAAGAGCATGA
>KU058680.1 NDV/Duck/Nigeria/903/KUDU-113/1992
ATGGGCTCCAAACCTTCTACCAGGACCCCAGCATCCCTGATGCTGATCACTCAGATTATG
CTGATATTAAGCTGTATCTGTCTGACAAGCTCCCTTGACGGCAGGCCTCTTGCGGCTGCA
GGGATTGTAATAACAGGAGATAAGGCAGTCAAGATATACACCTCATCTCAGACAGGATCA
ATCATAGTCAAGTTGCTCCCGAATATGCCCAAGGATAAAGAGGCGTGTGCAAAAGCCCCA
TTAGAGGCATACAACAGAACATTGACCACCTTACTCACTCCCCTTGGCGATTCCATCCAC
AGGATACAAGGGTCTGTGTCTACATCTGGAGGAAGGAGACAGAAACGCTTTATAGGTGCC
GTTATTGGCAGTGTGGCTCTTGGGGTTGCAACAGCGGCACAGATAACAGCAGCTGCGGCC
CTAATACAAGCCAACCAGAATGCCGCCAACATCCTCCGACTTAAGGAGAGCATTGCTGCA
ACCAATGAAGCTGTGCATGAGGTCACCGACGGATTATCACAACTAGCAGTGGCGGTTGGG
AAGATGCAACAGTTTGTTAATGACCAGTTTAATAATACGGCACGAGAATTGGACTGTATA
AAAATTACACAACAGGTTGGTGTAGAACTCAACCTATACCTAACTGAGTTGACTACAGTA
TTCGGGCCACAGATTACTTCCCCTGCATTAACACAGCTGACTATCCAGGCACTTTATAAT
TTAGCTGGTGGCAATATGGACTACTTGTTAACTAAGTTAGGTGTAGGGAACAATCAACTC
AGCTCATTAATTGGTAGCGGCTTGATCACTGGCTACCCTATACTGTATGACTCACAGACT
CAACTCTTGGGCATACAAGTAAATTTACCCTCAGTCGGGAACCTAAATAATATGCGTGCC
ACCTACCTGGAGACATTATCAGTAAGCACAACCAAAGGGTTTGCCTCAGCACTTGTCCCG
AAGGTAGTGACACAAGTCGGTTCCGTGATAGAAGAACTTGACACCTCATACTGCATAGAG
TCCGATCTGGATTTATATTGTACAAGAATAGTGACATTCCCCATGTCTCCAGGTATTTAT
TCCTGTTTAAGCGGCAATACGTCAGCTTGCATGTATTCGAAGACTGAAGGCGCACTCACT
ACGCCATATATGGCCCTCAAAGGCTCGGTTATTGCCAATTGTAAGATAACAACATGTAGA
TGTGCAGACCCTCCAGGTATCATATCACAAAATTATGGAGAAGCTGTATCTCTGATAGAC
AGACATTCATGCAATGTCTTATCATTGGACGGGATAACTCTGAGGCTCAGTGGAGAATTT
GATGCAACTTATCAAAAGAATGTCTCAATACTAGATTCTCAAGTCATCGTGACAGGCAAT
CTCGATATATCAACTGAGCTTGGAAATGTCAACAATTCAATAAGCAACGCCTTGGACAAG
TTGGCAGAAAGTAACAGCAAGCTAGACAAGGTCAATGTCAGACTAACTAGCACATCTGCT
CTCATTACCTATATTGTTCTAACTGTCATATCTCTTGTTTTCGGTACACTTAGCCTGGTA
TTAGCATGCTACCTAATGTATAAACAAAAGGCACAACAAAAGACCTTACTATGGCTTGGG
AATAATACCCTTGATCAGATGAGAGCCACTACAAGAGCATGA
>HF969167.1 NDV/Turkey/Nigeria/NIE 10-082/2011
ATGGGCTCCATACCTTCTACCAGGATCCTAGTACCCCTGATGTTGATCACTCGGGTTATG
CTGTTGCTGAGTTGCATACGTCTGACAAGCTCCCTTGATGGCAGGCCTCTTGCAGCTGCA
GGGATTGTAATAACAGGAGATAAGGCAATCAAGATATACACCTCATCTCAGACTGGATCC
GTCATTGTCAAGTTGCTCCCGAATATGCCCAAGGACAAGGAAGCATGTGCAAGAGCCCCA
TTAGAAGCATATAACAGAACACTAACCACCTTACTCACTCCTCTTGGTGATTCCATCCGC
AGAATACAAGGGTCTGTGTCCACATCTGGAGGAAGACGACAGAAACGCTTTATAGGTGCA
GTCATTGGCAGTGTAGCTCTTGGGGTTGCAACAGCGGCACAGATAACAGCAGCTGCGGCC
CTGATACAAGCCAACCAGAATGCCGCCAATATCCTCCGGCTTAAGGAGAGCATTGCTGCA
ACCAATGAAGCTGTGCATGAGGTCACTGACGGATTATCACAACTAGCAGTGGCAGTTGGG
AAGATGCAACAGTTTGTTAATGATCAGTTCAATAATACGGCGCGAGAGCTGGACTGTATA
AAAATTACACAACAGGTTGGTGTAGAACTTAACCTATACTTAACTGAACTGACTACAGCA
TTCGGGCCACAGATTACTTCTCCTGCCTTAACACAGCTGACCATCCAGGCGCTTTATAAT
TTAGCTGGTGGCAATATGGACTACTTGTTAACTAAGTTAGGTGTAGGAAATAATCAACTC
AGCTCATTAATTAGTAGCGGGTTGATCACCGGCTATCCTATACTGTATGACCCACAGACC
CAACTCCTGGGCATACAAGTAAATTTACCCTCAATCGGGAACCTAAATAATATGCGTGCC
ACCTATTTGGAGACCCTATCAGTTAGCACAACCAAGGGGTTTGCCTCAGCACTTGTCCCG
AAGGTCGTGACACAAGTTGGTTCTGTGATAGAAGAACTAGACACCTCATACTGCATTGAG
TCCGATCTAGACCTATATTGTACAAGAATAGTGACATTCCCCATGTCCCCAGGTATTTAT
TCTTGTTTAAACGGCAATACGTCAGCCTGTATGTATTCAAAGACTGAAGGCGCACTCACT
ACGCCGTATATGGCCCTCAAAGGCTCCGTTATAGCCAATTGTAAGATAACAACATGTAGA
TGTGCAGACCCTCCAGGTATCATCTCGCAAAATTATGGAGAAGCTGTATCTCTGATAGAC
AGACATATATGCAATGTCCTATCATTGGACGGGATAACGCTGAGGCTCAGCGGAGAATTT
GATTCAACTTATCAAAGGAATATCTCAATACTAGAGTCTCAGGTCATCGTGACAGGCAAT
CTCGATATATCAGCTGAGCTTGGGAATGTCAACAATTCAATAAGCAACGCCCTGGACAAG
TTAGCAGAGAGTAACAACAAACTAGACAAAGTCAACGTCAGACTAACCAGTGCATCTGCT
CTCATTACCTATATCGTTCTAACTGGTTTGTCTCTCGTGTCCGGTACACTTAGCCTGGTC
TTAGCATGCTACTTGATGTATAAGCAAAAGGCACAACAAAAGACCCTACTATGGCTTGGG
AATAATACCCTCGATCAGATGAGAGCCGTGACAAGAGCATAA
>HF969143.1 NDV/Chicken/Nigeria/NIE 09-1597/2009
ATGGGCTCCAAATCTTCTACCAGGATCCTAGTACCCTTGATGCTGATCACTCTGATTATG
CTGATGCTAAGCTGCATATGTCTGACAGGCTCCCTCGACGGCAGGCCTCTTGCAGCTGCA
GGGATTGTAATAACAGGAGATAAGGCAATCAAGATATATACCTCATCTCAGACCGGATCC
ATCATAGTCAAGTTGCTCCCGAACATGCCCAAGGACAAGGAAGCGTGTGCAAGAGCCCCA
CTAGAGGCATACAATAGAACACTAACTGCCTTACTCACTCCTCTTGGTGATTCCATCCGC
AGGATACAAGGGTCTGTGTCCACATCTGGAGGAAGACGACAGAAACGTTTTGTAGGTGCA
GTCATTGGTAGTGTAGCTCTTGGGGTTGCAACAGCAGCACAGGTAACAGCAGCTGCGGCT
CTAATACAAGCTAACCAGAATGCCGCCAACATCCTCCGGCTTAAGGAGAGCATTGCCGCA
ACCAATGAAGCTGTGCATGAGGTCACCGACGGATTATCACAACTAGCAGTGGCAGTCGGG
AAGATGCAACAGTTTGTTAATGATCAGTTTAACAATACGGCACGAGAACTGGACTGCATA
AAAATTACACAACAGGTTGGTGTAGAACTCAACCTATACCTAACTGAGTTGACTACAGCA
TTCGGGCCACAGATTACCTCCCCTGCCTTAACACGGCTGACCATCCAGGCACTTTATAAT
TTAGCTGGTGGCAATATGGACTACCTGTTAACTAAGTTAGGTGTAGGGAATAATCAACTC
AGCTCATTGATTGGTAGCGGCTTGATCACCGGCTACCCCATACTGTATGACCCACAGACT
CAACTCTTGGGCATACAAGTAAATTTACCCTCGGTTGGGAACCTAAATAATATGCGTGCC
ACCTATTTAGAGACCTTATCAGTTAGCACAACCAAAGGGTTTGCCTCAGCACTCGTCCCG
AAGGTAGTGACACAAGTCGGTTCCGTAATAGAAGAACTCGACACCTCACACTGCATAGAA
TCTGATCTAGACTTATATTGTACAAGAATAGTGACATTCCCCATGTCCCCGGGTATTTAT
TCCTGTTTAAGCGGCAATACGTCAGCTTGTATGTATTCAAAAACTGAAGGCGCACTCACT
ACGCCATATATGACCCTCAAAGGCTCCGTTATAGCTAATTGTAAGATAACAACATGTAGA
TGTGCAGACCCTCCAGGTATCATCTCGCAGAACTATGGAGAAGCTGTATCCTTGATAGAC
AAGCATTCATGCAATGTCCTGTCATTGGACGGGATAACATTGAGGCTCAGCGGAGAATTT
GATGCAACTTATCAAAGAAATATCTCAATACTGGATTCTCAAGTCATCGTGACAGGCAAT
CTCGACATATCAGCTGAGCTTGGGAATGTCAACAATTCAATAAGCAATGCCCTGGACAAA
TTGGCAGAAAGTAACGACAAGCTAGACAAAGTCAACGTAAGACTAACCAGTGCAGCTGCT
CTCATTACCTATATTGTTCTAACTGGTTTGTCTCTCATGTTCGGTACACTTAGCCTGGTC
TTAGTGTGCTACGTGATTTATAAGCAAAAGGCACAACAAAAGACCCTAATATGGCTTGGG
AATAATACCCTCGATCAGATGAGAACCGCGACAAGAGCATAA
>KX686728.1 NDV-GHB-328F-2016
ATGGGCTCCAGACCTTCTACCAGGATCCCAGCACCTCCAATGCTCATCACTCGGATTATG
CTGACATTGAGCTGCATCCGTTTGACAAGCTCTCTTGACGGCAGGCCCCTTGCAGCTGCA
GGAATTGTAGTAACGGGAGATAAGGCAGTCAATGTATACACCTCGTCTCAGACAGGGTCA
ATCATAGTCAAGTTGCTCCCGAATATGCCCAGAGATAAGGAGGCATGTGCAAGAGCCCCA
TTGGAGGCATATAACAGAACACTGACTACTCTGCTCACTCCTCTTGGTGACTCCATCCGC
AAGATCCAAGGGTCTGTATCCACGTCCGGAGGAAGGAGACAAAAACGTTTTATAGGTGCT
GTTATTGGCAGTGTAGCTCTTGGAGTTGCAACAGCGGCACAGATAACAGCAGCTGCGGCC
CTGATACAAGCCAAACAGAATGCCGCCAACATCCTCCGGCTTAAGGAGAGCATTGCTGCA
ACCAATGAAGCTGTGCATGAAGTCACTGACGGATTATCACAACTATCAGTGGCAGTTGGG
AAGATGCAGCAGTTTGTCAATGACCAGTTTAATAATACGGCGCGAGAATTGGACTGCATA
AAAATCACACAGCAGGTCGGTGTAGAACTTAACCTATACCTAACTGAATTAACTACAGTA
TTCGGGCCACAGATCACCTCCCCTGCATTAACTCAGCTGACCATCCAGGCACTTTATAAT
TTAGCTGGTGGCAATATGGACTACTTATTAACTAAGTTAGGTATAGGAAACAATCAACTC
AGCTCATTAATTGGTAGCGGCCTGATCACTGGTTACCCTATACTATATGACTCACATACT
CAACTCTTGGGCATACAAGTAAATCTGCCCTCAGTCGGGAACTTAAATAATATGCGTGCC
ACCTATTTGGAGACCTTATCTGTAAGTACAACCAAAGGATATGCCTCAGCATTAGTCCCG
AAAGTAGTGACACAAGTTGGTTCTGTGATAGAAGAGCTTGACACCTCAAACTGTATAGAG
TCCGATCTGGACTTATATTGTACTAGAATAGTGACATTCCCCATGTCCCCCAGTATTTAT
TCTTGTTTGAGTGGCAACACATCAGCCTGGATGTATTCCAAGACTGAAGGCGCACTCACT
ACGCCATATATGGGCCTTAGAGGCTCAGTTATTGCCAATTGTAAGATAACAACATGCAGA
TGTACAGACCCTCCTGGTATCATATCGAAAAATTATGGAGAAGCTGTATCCCTGATAGAA
GGACATTCGTGCAATGGCTTATCATTAGACGGAATAACTCTGAGGCTCAGTGGGGAATTT
GATGCAACTTATCAAAAGAACATCTCAATATTAGATTCTCAGGTCATCGTGACAGGAAAT
CTTGATATATCACCTGAACTTGGAAAGGTCAACAATTCAATCAGCAATGCCTTGGATAGG
TTGGCAGAAAGCAACAGCAAACTAGAAAAAGTCAATGTCAGACTAACTAGCACATCCGCT
CTCATTACCTATATTGTTCTAACTGTCATTTCCCTAATTTTCGGTGCACTTAGTCTGGCT
TTAGCGTGTTACCTGATGTACAAACAGAAGGCACAACAAAAGACCTTGCTATGGTTTGGG
AATAATACCCTCGATCAGATGAGAGCCACCACGAGAGCT
